# Supplementary material for: Network-based logistic regression integration method for biomarker identification
Source: BMC Syst Biol. 2018 Dec 31;12(Suppl 9):135. doi: 10.1186/s12918-018-0657-8 (PMC6311907; doi:10.1186/s12918-018-0657-8)
Supplement: Supplementary file 1 — The identified subnetwork biomarkers. The identified subnetwork biomarkers using network-based integrative logistic regression with Abs-Network penalty. (TXT 2 kb) [file 12918_2018_657_MOESM1_ESM.txt]

net_1<-c("PRC1"  ,  "KRT15" ,  "KRT20"  , "TRAF2"  , "PEX6" ,   "DLGAP5" , "ANKRD11", "RALYL"  , "ZGPAT",   "MAGOHB" , "SPAG5" ,  "BATF3" , 
         "SNX10"  ,"CREB3" ,  "BCL10" ,  "MED4"   , "AES"    , "HSPG2"  , "CCNC"  ,  "MED27"  , "HDAC1"  , "RABAC1" , "ATF7IP"  ,"APPBP2", 
         "BIRC2"   ,"EMD" ,    "NFIL3" ,  "RBM41" ,  "TSSC4"  , "PRRG4" ,  "PIAS3" ,  "CYBRD1")
net_2<-c( "TOM1L1","CWF19L1")
net_3<-c( "PLAT","SERPINE1")
net_4<-c( "SERPINA1","PRSS3")
net_5<-c( "MYC" ,"TRRAP")
net_6<-c("HSPB1"   , "APLP1"  ,  "FAS"    ,  "LRIF1"  ,  "PPM1A" ,   "MAPKAPK2")
net_7<-c(  "CDK1",  "CCNB1")
net_8<-c( "GSTM1" ,"GSTM3", "GSTM2")
net_9<-c( "CHGA", "NEK2")
net_10<-c( "CLU" ,  "ACP5",  "ARRB2", "PIDD1" ,"MAPK9" ,"KEAP1" ,"DPP3" )
net_11<-c( "VCAN", "CD44")
net_12<-c( "TNNT1",   "HSPA2" ,  "FYN" ,    "EPB41L3", "CD2AP" ,  "PPFIA1" , "TTC1"   , "DNM3"  )
net_13<-c( "CCND1" , "KLK7" ,  "EEF1A2", "STK11" , "RABEP1", "ST14"  )
net_14<-c( "SFN"  ,  "GPRIN2")
net_15<-c( "PTGS2", "CASK" )
net_16<-c( "FBN1" ,"FBN2")
net_17<-c(  "MAGEA6", "GFOD1" )
net_18<-c( "CCR5"   ,"CXCR4" , "CXCL12")
net_19<-c(  "ESRRG" ,"PNRC1")
net_20<-c( "MYBPC1" ,"SGCG"  , "CCT6A" )
net_21<-c( "PFKP", "ACD" )
net_22<-c("ADIRF" (tf),  "BEX1" ,  "GSK3B"  , "PSMC3IP" ,"CTNNB1" , "PIK3CA" , "SAP30BP" )
net_23<-c( "CENPU" , "TUBB2B" )
net_24<-c( "GALNT6" ,"FBLN1" , "EDC4"  , "DCP2"   ,"AK6"   )
net_25<-c(  "PPCDC" ,"CENPT" )
net_26<-c(  "PSMA3" ,"PSMA5", "PSMB5", "MUM1" )
net_27<-c(   "BTK"  ,"BLNK" )
net_28<-c( "CDC73" ,"WDR61")
net_29<-c(   "H2AFZ",  "ANP32E")
net_30<-c("LSM7"  , "EXOSC8" )
