# Supplementary material for: Network-based logistic regression integration method for biomarker identification
Source: BMC Syst Biol. 2018 Dec 31;12(Suppl 9):135. doi: 10.1186/s12918-018-0657-8 (PMC6311907; doi:10.1186/s12918-018-0657-8)
Supplement: Supplementary file 2 — GO:BP enrichment results of the subnetwork biomarkers. The enrichment of GO: BP is included. (XLSX 220 kb) [file 12918_2018_657_MOESM2_ESM.xlsx]

## Sheet: 10-no kegg
ID	Description	GeneRatio	BgRatio	pvalue	p.adjust	qvalue	geneID	Count
GO:0051090	regulation of sequence-specific DNA binding transcription factor activity	5/7	371/16992	9.78667e-08	4.5508e-05	1.96764e-05	CLU/ARRB2/PIDD1/MAPK9/KEAP1	5
GO:2001233	regulation of apoptotic signaling pathway	4/7	371/16992	7.4301e-06	0.0017275	0.00074692	CLU/ARRB2/PIDD1/MAPK9	4
GO:0090201	negative regulation of release of cytochrome c from mitochondria	2/7	17/16992	1.97263e-05	0.00305758	0.00132201	CLU/ARRB2	2
GO:0010823	negative regulation of mitochondrion organization	2/7	45/16992	0.000142809	0.0132812	0.00574242	CLU/ARRB2	2
GO:0090199	regulation of release of cytochrome c from mitochondria	2/7	45/16992	0.000142809	0.0132812	0.00574242	CLU/ARRB2	2
GO:0001836	release of cytochrome c from mitochondria	2/7	56/16992	0.000221668	0.0171793	0.00742782	CLU/ARRB2	2
GO:0045862	positive regulation of proteolysis	3/7	367/16992	0.000327909	0.0206649	0.00893489	CLU/PIDD1/KEAP1	3
GO:0043161	proteasome-mediated ubiquitin-dependent protein catabolic process	3/7	378/16992	0.000357668	0.0206649	0.00893489	CLU/ARRB2/KEAP1	3
GO:0032436	positive regulation of proteasomal ubiquitin-dependent protein catabolic process	2/7	78/16992	0.000430388	0.0206649	0.00893489	CLU/KEAP1	2
GO:0010498	proteasomal protein catabolic process	3/7	407/16992	0.000444406	0.0206649	0.00893489	CLU/ARRB2/KEAP1	3
GO:1901800	positive regulation of proteasomal protein catabolic process	2/7	93/16992	0.000611315	0.0252642	0.0109235	CLU/KEAP1	2
GO:0032680	regulation of tumor necrosis factor production	2/7	101/16992	0.000720498	0.0252642	0.0109235	CLU/ARRB2	2
GO:0032640	tumor necrosis factor production	2/7	103/16992	0.000749166	0.0252642	0.0109235	CLU/ARRB2	2
GO:1903555	regulation of tumor necrosis factor superfamily cytokine production	2/7	104/16992	0.000763706	0.0252642	0.0109235	CLU/ARRB2	2
GO:0071706	tumor necrosis factor superfamily cytokine production	2/7	108/16992	0.00082323	0.0252642	0.0109235	CLU/ARRB2	2
GO:0032434	regulation of proteasomal ubiquitin-dependent protein catabolic process	2/7	111/16992	0.000869307	0.0252642	0.0109235	CLU/KEAP1	2
GO:0008637	apoptotic mitochondrial changes	2/7	116/16992	0.000948826	0.0259532	0.0112214	CLU/ARRB2	2
GO:0043433	negative regulation of sequence-specific DNA binding transcription factor activity	2/7	132/16992	0.00122605	0.0309136	0.0133661	ARRB2/KEAP1	2
GO:0051092	positive regulation of NF-kappaB transcription factor activity	2/7	134/16992	0.00126313	0.0309136	0.0133661	CLU/PIDD1	2
GO:0061136	regulation of proteasomal protein catabolic process	2/7	149/16992	0.00155833	0.0362312	0.0156653	CLU/KEAP1	2
GO:1903052	positive regulation of proteolysis involved in cellular protein catabolic process	2/7	176/16992	0.00216498	0.0424415	0.0183505	CLU/KEAP1	2
GO:2001235	positive regulation of apoptotic signaling pathway	2/7	176/16992	0.00216498	0.0424415	0.0183505	PIDD1/MAPK9	2
GO:0031398	positive regulation of protein ubiquitination	2/7	182/16992	0.00231281	0.0424415	0.0183505	CLU/ARRB2	2
GO:1903364	positive regulation of cellular protein catabolic process	2/7	191/16992	0.00254336	0.0424415	0.0183505	CLU/KEAP1	2
GO:0043281	regulation of cysteine-type endopeptidase activity involved in apoptotic process	2/7	196/16992	0.00267599	0.0424415	0.0183505	ARRB2/PIDD1	2
GO:1903322	positive regulation of protein modification by small protein conjugation or removal	2/7	197/16992	0.0027029	0.0424415	0.0183505	CLU/ARRB2	2
GO:2001234	negative regulation of apoptotic signaling pathway	2/7	203/16992	0.00286709	0.0424415	0.0183505	CLU/ARRB2	2
GO:2000116	regulation of cysteine-type endopeptidase activity	2/7	210/16992	0.00306451	0.0424415	0.0183505	ARRB2/PIDD1	2
GO:0010821	regulation of mitochondrion organization	2/7	221/16992	0.00338742	0.0424415	0.0183505	CLU/ARRB2	2
GO:0031334	positive regulation of protein complex assembly	2/7	226/16992	0.0035393	0.0424415	0.0183505	CLU/MAPK9	2
GO:0051091	positive regulation of sequence-specific DNA binding transcription factor activity	2/7	234/16992	0.0037889	0.0424415	0.0183505	CLU/PIDD1	2
GO:1903050	regulation of proteolysis involved in cellular protein catabolic process	2/7	236/16992	0.00385257	0.0424415	0.0183505	CLU/KEAP1	2
GO:0032463	negative regulation of protein homooligomerization	1/7	10/16992	0.00411304	0.0424415	0.0183505	CLU	1
GO:0045953	negative regulation of natural killer cell mediated cytotoxicity	1/7	10/16992	0.00411304	0.0424415	0.0183505	ARRB2	1
GO:0071803	positive regulation of podosome assembly	1/7	10/16992	0.00411304	0.0424415	0.0183505	MAPK9	1
GO:1902414	protein localization to cell junction	1/7	10/16992	0.00411304	0.0424415	0.0183505	MAPK9	1
GO:0002716	negative regulation of natural killer cell mediated immunity	1/7	11/16992	0.00452355	0.0424415	0.0183505	ARRB2	1
GO:1990000	amyloid fibril formation	1/7	11/16992	0.00452355	0.0424415	0.0183505	CLU	1
GO:0045732	positive regulation of protein catabolic process	2/7	257/16992	0.00455141	0.0424415	0.0183505	CLU/KEAP1	2
GO:0031396	regulation of protein ubiquitination	2/7	260/16992	0.00465574	0.0424415	0.0183505	CLU/ARRB2	2
GO:1903362	regulation of cellular protein catabolic process	2/7	260/16992	0.00465574	0.0424415	0.0183505	CLU/KEAP1	2
GO:0002031	G-protein coupled receptor internalization	1/7	12/16992	0.00493391	0.0424415	0.0183505	ARRB2	1
GO:0032691	negative regulation of interleukin-1 beta production	1/7	12/16992	0.00493391	0.0424415	0.0183505	ARRB2	1
GO:0043217	myelin maintenance	1/7	12/16992	0.00493391	0.0424415	0.0183505	CLU	1
GO:1902003	regulation of beta-amyloid formation	1/7	12/16992	0.00493391	0.0424415	0.0183505	CLU	1
GO:0018105	peptidyl-serine phosphorylation	2/7	277/16992	0.00526803	0.0424415	0.0183505	ARRB2/MAPK9	2
GO:0001911	negative regulation of leukocyte mediated cytotoxicity	1/7	13/16992	0.00534413	0.0424415	0.0183505	ARRB2	1
GO:1903320	regulation of protein modification by small protein conjugation or removal	2/7	282/16992	0.0054549	0.0424415	0.0183505	CLU/ARRB2	2
GO:0016579	protein deubiquitination	2/7	289/16992	0.00572166	0.0424415	0.0183505	ARRB2/KEAP1	2
GO:0050961	detection of temperature stimulus involved in sensory perception	1/7	14/16992	0.0057542	0.0424415	0.0183505	ARRB2	1
GO:0050965	detection of temperature stimulus involved in sensory perception of pain	1/7	14/16992	0.0057542	0.0424415	0.0183505	ARRB2	1
GO:0071801	regulation of podosome assembly	1/7	14/16992	0.0057542	0.0424415	0.0183505	MAPK9	1
GO:0018209	peptidyl-serine modification	2/7	294/16992	0.00591586	0.0424415	0.0183505	ARRB2/MAPK9	2
GO:0002449	lymphocyte mediated immunity	2/7	300/16992	0.00615292	0.0424415	0.0183505	CLU/ARRB2	2
GO:0002029	desensitization of G-protein coupled receptor protein signaling pathway	1/7	15/16992	0.00616412	0.0424415	0.0183505	ARRB2	1
GO:0022010	central nervous system myelination	1/7	15/16992	0.00616412	0.0424415	0.0183505	CLU	1
GO:0022401	negative adaptation of signaling pathway	1/7	15/16992	0.00616412	0.0424415	0.0183505	ARRB2	1
GO:0032291	axon ensheathment in central nervous system	1/7	15/16992	0.00616412	0.0424415	0.0183505	CLU	1
GO:0032460	negative regulation of protein oligomerization	1/7	15/16992	0.00616412	0.0424415	0.0183505	CLU	1
GO:0032695	negative regulation of interleukin-12 production	1/7	15/16992	0.00616412	0.0424415	0.0183505	ARRB2	1
GO:0034390	smooth muscle cell apoptotic process	1/7	15/16992	0.00616412	0.0424415	0.0183505	ARRB2	1
GO:0034391	regulation of smooth muscle cell apoptotic process	1/7	15/16992	0.00616412	0.0424415	0.0183505	ARRB2	1
GO:1902991	regulation of amyloid precursor protein catabolic process	1/7	15/16992	0.00616412	0.0424415	0.0183505	CLU	1
GO:0070646	protein modification by small protein removal	2/7	304/16992	0.00631338	0.0424415	0.0183505	ARRB2/KEAP1	2
GO:0010744	positive regulation of macrophage derived foam cell differentiation	1/7	16/16992	0.0065739	0.0424415	0.0183505	MAPK9	1
GO:0031342	negative regulation of cell killing	1/7	16/16992	0.0065739	0.0424415	0.0183505	ARRB2	1
GO:0032225	regulation of synaptic transmission, dopaminergic	1/7	16/16992	0.0065739	0.0424415	0.0183505	ARRB2	1
GO:0034205	beta-amyloid formation	1/7	16/16992	0.0065739	0.0424415	0.0183505	CLU	1
GO:0090083	regulation of inclusion body assembly	1/7	16/16992	0.0065739	0.0424415	0.0183505	CLU	1
GO:0048511	rhythmic process	2/7	315/16992	0.00676462	0.0424415	0.0183505	ARRB2/MAPK9	2
GO:0023058	adaptation of signaling pathway	1/7	17/16992	0.00698354	0.0424415	0.0183505	ARRB2	1
GO:0043691	reverse cholesterol transport	1/7	17/16992	0.00698354	0.0424415	0.0183505	CLU	1
GO:1902043	positive regulation of extrinsic apoptotic signaling pathway via death domain receptors	1/7	17/16992	0.00698354	0.0424415	0.0183505	PIDD1	1
GO:0017038	protein import	2/7	321/16992	0.00701687	0.0424415	0.0183505	CLU/KEAP1	2
GO:0010639	negative regulation of organelle organization	2/7	323/16992	0.00710192	0.0424415	0.0183505	CLU/ARRB2	2
GO:0001774	microglial cell activation	1/7	18/16992	0.00739303	0.0424415	0.0183505	CLU	1
GO:0016048	detection of temperature stimulus	1/7	18/16992	0.00739303	0.0424415	0.0183505	ARRB2	1
GO:0032462	regulation of protein homooligomerization	1/7	18/16992	0.00739303	0.0424415	0.0183505	CLU	1
GO:0032692	negative regulation of interleukin-1 production	1/7	18/16992	0.00739303	0.0424415	0.0183505	ARRB2	1
GO:0051131	chaperone-mediated protein complex assembly	1/7	18/16992	0.00739303	0.0424415	0.0183505	CLU	1
GO:2000727	positive regulation of cardiac muscle cell differentiation	1/7	18/16992	0.00739303	0.0424415	0.0183505	ARRB2	1
GO:0050951	sensory perception of temperature stimulus	1/7	20/16992	0.00821158	0.0465657	0.0201337	ARRB2	1
GO:0031331	positive regulation of cellular catabolic process	2/7	358/16992	0.00866695	0.047713	0.0206297	CLU/KEAP1	2
GO:0002092	positive regulation of receptor internalization	1/7	22/16992	0.00902955	0.047713	0.0206297	ARRB2	1
GO:0032461	positive regulation of protein oligomerization	1/7	22/16992	0.00902955	0.047713	0.0206297	CLU	1
GO:0042994	cytoplasmic sequestering of transcription factor	1/7	22/16992	0.00902955	0.047713	0.0206297	KEAP1	1
GO:0070841	inclusion body assembly	1/7	22/16992	0.00902955	0.047713	0.0206297	CLU	1
GO:0071800	podosome assembly	1/7	22/16992	0.00902955	0.047713	0.0206297	MAPK9	1
GO:0052548	regulation of endopeptidase activity	2/7	370/16992	0.00923663	0.0482288	0.0208527	ARRB2/PIDD1	2
GO:0042987	amyloid precursor protein catabolic process	1/7	23/16992	0.00943832	0.0482288	0.0208527	CLU	1
GO:0051788	response to misfolded protein	1/7	23/16992	0.00943832	0.0482288	0.0208527	CLU	1
GO:0043254	regulation of protein complex assembly	2/7	377/16992	0.00957666	0.0484038	0.0209284	CLU/MAPK9	2
GO:0042176	regulation of protein catabolic process	2/7	382/16992	0.009823	0.0487109	0.0210612	CLU/KEAP1	2
GO:1905209	positive regulation of cardiocyte differentiation	1/7	24/16992	0.00984694	0.0487109	0.0210612	ARRB2	1

## Sheet: 11-no kegg
ID	Description	GeneRatio	BgRatio	pvalue	p.adjust	qvalue	geneID	Count
GO:0006027	glycosaminoglycan catabolic process	2/2	61/16992	1.2677e-05	0.000754138	5.88022e-05	VCAN/CD44	2
GO:0006026	aminoglycan catabolic process	2/2	64/16992	1.39655e-05	0.000754138	5.88022e-05	VCAN/CD44	2
GO:1903510	mucopolysaccharide metabolic process	2/2	114/16992	4.4619e-05	0.00160628	0.000125246	VCAN/CD44	2
GO:0030203	glycosaminoglycan metabolic process	2/2	162/16992	9.03395e-05	0.00189844	0.000148026	VCAN/CD44	2
GO:0006022	aminoglycan metabolic process	2/2	167/16992	9.60199e-05	0.00189844	0.000148026	VCAN/CD44	2
GO:1901136	carbohydrate derivative catabolic process	2/2	175/16992	0.000105469	0.00189844	0.000148026	VCAN/CD44	2
GO:0030198	extracellular matrix organization	2/2	315/16992	0.000342592	0.00465445	0.00036292	VCAN/CD44	2
GO:0043062	extracellular structure organization	2/2	316/16992	0.000344774	0.00465445	0.00036292	VCAN/CD44	2
GO:1901565	organonitrogen compound catabolic process	2/2	362/16992	0.000452639	0.00543167	0.000423522	VCAN/CD44	2
GO:0001501	skeletal system development	2/2	485/16992	0.000813062	0.00878107	0.000684684	VCAN/CD44	2
GO:0070486	leukocyte aggregation	1/2	11/16992	0.00129435	0.00952997	0.000743078	CD44	1
GO:0030208	dermatan sulfate biosynthetic process	1/2	12/16992	0.00141197	0.00952997	0.000743078	VCAN	1
GO:0034116	positive regulation of heterotypic cell-cell adhesion	1/2	12/16992	0.00141197	0.00952997	0.000743078	CD44	1
GO:0030205	dermatan sulfate metabolic process	1/2	13/16992	0.00152959	0.00952997	0.000743078	VCAN	1
GO:1902166	negative regulation of intrinsic apoptotic signaling pathway in response to DNA damage by p53 class mediator	1/2	13/16992	0.00152959	0.00952997	0.000743078	CD44	1
GO:0030207	chondroitin sulfate catabolic process	1/2	14/16992	0.0016472	0.00952997	0.000743078	VCAN	1
GO:0043518	negative regulation of DNA damage response, signal transduction by p53 class mediator	1/2	14/16992	0.0016472	0.00952997	0.000743078	CD44	1
GO:0030214	hyaluronan catabolic process	1/2	15/16992	0.00176481	0.00952997	0.000743078	CD44	1
GO:0050651	dermatan sulfate proteoglycan biosynthetic process	1/2	15/16992	0.00176481	0.00952997	0.000743078	VCAN	1
GO:1902165	regulation of intrinsic apoptotic signaling pathway in response to DNA damage by p53 class mediator	1/2	15/16992	0.00176481	0.00952997	0.000743078	CD44	1
GO:0050655	dermatan sulfate proteoglycan metabolic process	1/2	16/16992	0.00188241	0.00968095	0.00075485	VCAN	1
GO:1902254	negative regulation of intrinsic apoptotic signaling pathway by p53 class mediator	1/2	19/16992	0.00223516	0.0109726	0.000855564	CD44	1
GO:0034114	regulation of heterotypic cell-cell adhesion	1/2	20/16992	0.00235273	0.0110476	0.000861412	CD44	1
GO:0030206	chondroitin sulfate biosynthetic process	1/2	25/16992	0.00294048	0.0127029	0.000990478	VCAN	1
GO:1902253	regulation of intrinsic apoptotic signaling pathway by p53 class mediator	1/2	25/16992	0.00294048	0.0127029	0.000990478	CD44	1
GO:1901797	negative regulation of signal transduction by p53 class mediator	1/2	28/16992	0.00329305	0.013139	0.00102448	CD44	1
GO:1902230	negative regulation of intrinsic apoptotic signaling pathway in response to DNA damage	1/2	28/16992	0.00329305	0.013139	0.00102448	CD44	1
GO:0043516	regulation of DNA damage response, signal transduction by p53 class mediator	1/2	29/16992	0.00341056	0.013139	0.00102448	CD44	1
GO:0050650	chondroitin sulfate proteoglycan biosynthetic process	1/2	30/16992	0.00352806	0.013139	0.00102448	VCAN	1
GO:0030212	hyaluronan metabolic process	1/2	36/16992	0.00423292	0.0151562	0.00118177	CD44	1
GO:1902229	regulation of intrinsic apoptotic signaling pathway in response to DNA damage	1/2	37/16992	0.00435038	0.0151562	0.00118177	CD44	1
GO:0030204	chondroitin sulfate metabolic process	1/2	41/16992	0.00482012	0.0160569	0.001252	VCAN	1
GO:0042771	intrinsic apoptotic signaling pathway in response to DNA damage by p53 class mediator	1/2	43/16992	0.00505495	0.0160569	0.001252	CD44	1
GO:0050654	chondroitin sulfate proteoglycan metabolic process	1/2	43/16992	0.00505495	0.0160569	0.001252	VCAN	1
GO:0034113	heterotypic cell-cell adhesion	1/2	49/16992	0.00575927	0.0177715	0.00138569	CD44	1
GO:0044273	sulfur compound catabolic process	1/2	53/16992	0.00622868	0.0186861	0.001457	VCAN	1
GO:0030166	proteoglycan biosynthetic process	1/2	59/16992	0.00693259	0.0197032	0.00153631	VCAN	1
GO:2001021	negative regulation of response to DNA damage stimulus	1/2	59/16992	0.00693259	0.0197032	0.00153631	CD44	1
GO:0072332	intrinsic apoptotic signaling pathway by p53 class mediator	1/2	81/16992	0.00951145	0.0253556	0.00197705	CD44	1
GO:0043154	negative regulation of cysteine-type endopeptidase activity involved in apoptotic process	1/2	82/16992	0.0096286	0.0253556	0.00197705	CD44	1
GO:0006029	proteoglycan metabolic process	1/2	84/16992	0.00986286	0.0253556	0.00197705	VCAN	1
GO:0060333	interferon-gamma-mediated signaling pathway	1/2	85/16992	0.00997998	0.0253556	0.00197705	CD44	1
GO:2000117	negative regulation of cysteine-type endopeptidase activity	1/2	87/16992	0.0102142	0.0253556	0.00197705	CD44	1
GO:2001243	negative regulation of intrinsic apoptotic signaling pathway	1/2	89/16992	0.0104484	0.0253556	0.00197705	CD44	1
GO:0022617	extracellular matrix disassembly	1/2	90/16992	0.0105655	0.0253556	0.00197705	CD44	1
GO:0033138	positive regulation of peptidyl-serine phosphorylation	1/2	92/16992	0.0107996	0.0253556	0.00197705	CD44	1
GO:0008630	intrinsic apoptotic signaling pathway in response to DNA damage	1/2	97/16992	0.0113849	0.026161	0.00203984	CD44	1
GO:0030330	DNA damage response, signal transduction by p53 class mediator	1/2	107/16992	0.0125549	0.0282485	0.00220261	CD44	1
GO:0006024	glycosaminoglycan biosynthetic process	1/2	113/16992	0.0132565	0.0288867	0.00225237	VCAN	1
GO:0006023	aminoglycan biosynthetic process	1/2	114/16992	0.0133735	0.0288867	0.00225237	VCAN	1
GO:0042770	signal transduction in response to DNA damage	1/2	121/16992	0.0141917	0.030053	0.00234332	CD44	1
GO:0033135	regulation of peptidyl-serine phosphorylation	1/2	124/16992	0.0145423	0.0302032	0.00235502	CD44	1
GO:0044344	cellular response to fibroblast growth factor stimulus	1/2	135/16992	0.0158272	0.0322516	0.00251474	CD44	1
GO:0071346	cellular response to interferon-gamma	1/2	138/16992	0.0161775	0.0323549	0.0025228	CD44	1
GO:0071774	response to fibroblast growth factor	1/2	141/16992	0.0165277	0.0324543	0.00253055	CD44	1
GO:2001242	regulation of intrinsic apoptotic signaling pathway	1/2	150/16992	0.017578	0.0339003	0.0026433	CD44	1
GO:0034341	response to interferon-gamma	1/2	160/16992	0.0187443	0.0352085	0.0027453	CD44	1
GO:2001020	regulation of response to DNA damage stimulus	1/2	165/16992	0.0193272	0.0352085	0.0027453	CD44	1
GO:1901796	regulation of signal transduction by p53 class mediator	1/2	166/16992	0.0194437	0.0352085	0.0027453	CD44	1
GO:0050731	positive regulation of peptidyl-tyrosine phosphorylation	1/2	167/16992	0.0195603	0.0352085	0.0027453	CD44	1
GO:0008037	cell recognition	1/2	173/16992	0.0202595	0.0358692	0.00279682	VCAN	1
GO:0070374	positive regulation of ERK1 and ERK2 cascade	1/2	181/16992	0.0211913	0.0365276	0.00284815	CD44	1
GO:0051216	cartilage development	1/2	182/16992	0.0213077	0.0365276	0.00284815	CD44	1
GO:0072330	monocarboxylic acid biosynthetic process	1/2	192/16992	0.0224719	0.0377241	0.00294145	VCAN	1
GO:0043281	regulation of cysteine-type endopeptidase activity involved in apoptotic process	1/2	196/16992	0.0229373	0.0377241	0.00294145	CD44	1
GO:0007160	cell-matrix adhesion	1/2	197/16992	0.0230536	0.0377241	0.00294145	CD44	1
GO:2001234	negative regulation of apoptotic signaling pathway	1/2	203/16992	0.0237516	0.0379078	0.00295577	CD44	1
GO:0001649	osteoblast differentiation	1/2	204/16992	0.0238679	0.0379078	0.00295577	VCAN	1
GO:2000116	regulation of cysteine-type endopeptidase activity	1/2	210/16992	0.0245655	0.0384503	0.00299808	CD44	1
GO:0044272	sulfur compound biosynthetic process	1/2	216/16992	0.0252629	0.03894	0.00303626	VCAN	1
GO:1903039	positive regulation of leukocyte cell-cell adhesion	1/2	220/16992	0.0257277	0.03894	0.00303626	CD44	1
GO:0050730	regulation of peptidyl-tyrosine phosphorylation	1/2	222/16992	0.02596	0.03894	0.00303626	CD44	1
GO:0010951	negative regulation of endopeptidase activity	1/2	233/16992	0.0272374	0.0402602	0.0031392	CD44	1
GO:0061448	connective tissue development	1/2	236/16992	0.0275857	0.0402602	0.0031392	CD44	1
GO:0010466	negative regulation of peptidase activity	1/2	244/16992	0.028514	0.0408072	0.00318185	CD44	1
GO:0070372	regulation of ERK1 and ERK2 cascade	1/2	247/16992	0.028862	0.0408072	0.00318185	CD44	1
GO:0022409	positive regulation of cell-cell adhesion	1/2	249/16992	0.029094	0.0408072	0.00318185	CD44	1
GO:0072331	signal transduction by p53 class mediator	1/2	260/16992	0.0303694	0.041993	0.00327431	CD44	1
GO:0070371	ERK1 and ERK2 cascade	1/2	263/16992	0.0307171	0.041993	0.00327431	CD44	1
GO:0018105	peptidyl-serine phosphorylation	1/2	277/16992	0.0323388	0.0436573	0.00340408	CD44	1
GO:0097193	intrinsic apoptotic signaling pathway	1/2	281/16992	0.0328019	0.0437358	0.0034102	CD44	1
GO:0018209	peptidyl-serine modification	1/2	294/16992	0.0343062	0.0451487	0.00352037	CD44	1
GO:0016053	organic acid biosynthetic process	1/2	301/16992	0.0351157	0.0451487	0.00352037	VCAN	1
GO:0046394	carboxylic acid biosynthetic process	1/2	301/16992	0.0351157	0.0451487	0.00352037	VCAN	1
GO:0031589	cell-substrate adhesion	1/2	305/16992	0.0355781	0.0452051	0.00352476	CD44	1
GO:0045861	negative regulation of proteolysis	1/2	315/16992	0.0367337	0.0461307	0.00359693	CD44	1
GO:1903037	regulation of leukocyte cell-cell adhesion	1/2	320/16992	0.0373112	0.0463174	0.00361149	CD44	1
GO:0007159	leukocyte cell-cell adhesion	1/2	349/16992	0.0406575	0.0493644	0.00384908	CD44	1
GO:0009101	glycoprotein biosynthetic process	1/2	350/16992	0.0407728	0.0493644	0.00384908	VCAN	1
GO:0018108	peptidyl-tyrosine phosphorylation	1/2	367/16992	0.0427316	0.0493644	0.00384908	CD44	1
GO:0018212	peptidyl-tyrosine modification	1/2	369/16992	0.0429619	0.0493644	0.00384908	CD44	1
GO:0052548	regulation of endopeptidase activity	1/2	370/16992	0.043077	0.0493644	0.00384908	CD44	1
GO:0006790	sulfur compound metabolic process	1/2	371/16992	0.0431922	0.0493644	0.00384908	VCAN	1
GO:2001233	regulation of apoptotic signaling pathway	1/2	371/16992	0.0431922	0.0493644	0.00384908	CD44	1
GO:0001503	ossification	1/2	373/16992	0.0434224	0.0493644	0.00384908	VCAN	1

## Sheet: 13-no kegg
ID	Description	GeneRatio	BgRatio	pvalue	p.adjust	qvalue	geneID	Count
GO:0048608	reproductive structure development	3/6	421/16992	0.000285681	0.0405503	0.0198068	CCND1/ST14/STK11	3
GO:0061458	reproductive system development	3/6	424/16992	0.000291729	0.0405503	0.0198068	CCND1/ST14/STK11	3

## Sheet: 14-no cc p53
ID	Description	GeneRatio	BgRatio	pvalue	p.adjust	qvalue	geneID	Count
GO:0003334	keratinocyte development	1/1	12/16992	0.000706215	0.0131322		SFN	1
GO:0010839	negative regulation of keratinocyte proliferation	1/1	14/16992	0.000823917	0.0131322		SFN	1
GO:0046827	positive regulation of protein export from nucleus	1/1	20/16992	0.00117702	0.0131322		SFN	1
GO:0061436	establishment of skin barrier	1/1	20/16992	0.00117702	0.0131322		SFN	1
GO:0045606	positive regulation of epidermal cell differentiation	1/1	21/16992	0.00123588	0.0131322		SFN	1
GO:0033561	regulation of water loss via skin	1/1	22/16992	0.00129473	0.0131322		SFN	1
GO:1900739	regulation of protein insertion into mitochondrial membrane involved in apoptotic signaling pathway	1/1	29/16992	0.00170669	0.0131322		SFN	1
GO:1900740	positive regulation of protein insertion into mitochondrial membrane involved in apoptotic signaling pathway	1/1	29/16992	0.00170669	0.0131322		SFN	1
GO:0010837	regulation of keratinocyte proliferation	1/1	30/16992	0.00176554	0.0131322		SFN	1
GO:0001844	protein insertion into mitochondrial membrane involved in apoptotic signaling pathway	1/1	31/16992	0.00182439	0.0131322		SFN	1
GO:0051204	protein insertion into mitochondrial membrane	1/1	33/16992	0.00194209	0.0131322		SFN	1
GO:0045684	positive regulation of epidermis development	1/1	34/16992	0.00200094	0.0131322		SFN	1
GO:1901030	positive regulation of mitochondrial outer membrane permeabilization involved in apoptotic signaling pathway	1/1	37/16992	0.0021775	0.0131322		SFN	1
GO:0046825	regulation of protein export from nucleus	1/1	38/16992	0.00223635	0.0131322		SFN	1
GO:0043616	keratinocyte proliferation	1/1	40/16992	0.00235405	0.0131322		SFN	1
GO:1901028	regulation of mitochondrial outer membrane permeabilization involved in apoptotic signaling pathway	1/1	45/16992	0.00264831	0.0131322		SFN	1
GO:0051205	protein insertion into membrane	1/1	47/16992	0.00276601	0.0131322		SFN	1
GO:0045604	regulation of epidermal cell differentiation	1/1	50/16992	0.00294256	0.0131322		SFN	1
GO:0097345	mitochondrial outer membrane permeabilization	1/1	53/16992	0.00311911	0.0131322		SFN	1
GO:1902110	positive regulation of mitochondrial membrane permeability involved in apoptotic process	1/1	54/16992	0.00317797	0.0131322		SFN	1
GO:1902686	mitochondrial outer membrane permeabilization involved in programmed cell death	1/1	54/16992	0.00317797	0.0131322		SFN	1
GO:0030858	positive regulation of epithelial cell differentiation	1/1	55/16992	0.00323682	0.0131322		SFN	1
GO:0001836	release of cytochrome c from mitochondria	1/1	56/16992	0.00329567	0.0131322		SFN	1
GO:0035794	positive regulation of mitochondrial membrane permeability	1/1	56/16992	0.00329567	0.0131322		SFN	1
GO:1905710	positive regulation of membrane permeability	1/1	57/16992	0.00335452	0.0131322		SFN	1
GO:1902108	regulation of mitochondrial membrane permeability involved in apoptotic process	1/1	59/16992	0.00347222	0.0131322		SFN	1
GO:0006977	DNA damage response, signal transduction by p53 class mediator resulting in cell cycle arrest	1/1	61/16992	0.00358992	0.0131322		SFN	1
GO:0072431	signal transduction involved in mitotic G1 DNA damage checkpoint	1/1	62/16992	0.00364878	0.0131322		SFN	1
GO:1902400	intracellular signal transduction involved in G1 DNA damage checkpoint	1/1	62/16992	0.00364878	0.0131322		SFN	1
GO:0050891	multicellular organismal water homeostasis	1/1	63/16992	0.00370763	0.0131322		SFN	1
GO:0072413	signal transduction involved in mitotic cell cycle checkpoint	1/1	63/16992	0.00370763	0.0131322		SFN	1
GO:1902402	signal transduction involved in mitotic DNA damage checkpoint	1/1	63/16992	0.00370763	0.0131322		SFN	1
GO:1902403	signal transduction involved in mitotic DNA integrity checkpoint	1/1	63/16992	0.00370763	0.0131322		SFN	1
GO:0072401	signal transduction involved in DNA integrity checkpoint	1/1	65/16992	0.00382533	0.0131322		SFN	1
GO:0072422	signal transduction involved in DNA damage checkpoint	1/1	65/16992	0.00382533	0.0131322		SFN	1
GO:0072395	signal transduction involved in cell cycle checkpoint	1/1	66/16992	0.00388418	0.0131322		SFN	1
GO:0030104	water homeostasis	1/1	67/16992	0.00394303	0.0131322		SFN	1
GO:0046902	regulation of mitochondrial membrane permeability	1/1	69/16992	0.00406073	0.0131322		SFN	1
GO:0031571	mitotic G1 DNA damage checkpoint	1/1	70/16992	0.00411959	0.0131322		SFN	1
GO:0044819	mitotic G1/S transition checkpoint	1/1	70/16992	0.00411959	0.0131322		SFN	1
GO:0044783	G1 DNA damage checkpoint	1/1	71/16992	0.00417844	0.0131322		SFN	1
GO:0045682	regulation of epidermis development	1/1	71/16992	0.00417844	0.0131322		SFN	1
GO:0090559	regulation of membrane permeability	1/1	74/16992	0.00435499	0.0133688		SFN	1
GO:0043154	negative regulation of cysteine-type endopeptidase activity involved in apoptotic process	1/1	82/16992	0.0048258	0.0140802		SFN	1
GO:0000079	regulation of cyclin-dependent protein serine/threonine kinase activity	1/1	83/16992	0.00488465	0.0140802		SFN	1
GO:0071158	positive regulation of cell cycle arrest	1/1	85/16992	0.00500235	0.0140802		SFN	1
GO:1904029	regulation of cyclin-dependent protein kinase activity	1/1	86/16992	0.00506121	0.0140802		SFN	1
GO:2000117	negative regulation of cysteine-type endopeptidase activity	1/1	87/16992	0.00512006	0.0140802		SFN	1
GO:2000134	negative regulation of G1/S transition of mitotic cell cycle	1/1	95/16992	0.00559087	0.0146404		SFN	1
GO:0008630	intrinsic apoptotic signaling pathway in response to DNA damage	1/1	97/16992	0.00570857	0.0146404		SFN	1
GO:0044773	mitotic DNA damage checkpoint	1/1	98/16992	0.00576742	0.0146404		SFN	1
GO:1902807	negative regulation of cell cycle G1/S phase transition	1/1	98/16992	0.00576742	0.0146404		SFN	1
GO:1905477	positive regulation of protein localization to membrane	1/1	102/16992	0.00600282	0.0147726		SFN	1
GO:0007006	mitochondrial membrane organization	1/1	105/16992	0.00617938	0.0147726		SFN	1
GO:0044774	mitotic DNA integrity checkpoint	1/1	105/16992	0.00617938	0.0147726		SFN	1
GO:0030330	DNA damage response, signal transduction by p53 class mediator	1/1	107/16992	0.00629708	0.0147726		SFN	1
GO:0071156	regulation of cell cycle arrest	1/1	109/16992	0.00641478	0.0147726		SFN	1
GO:0046824	positive regulation of nucleocytoplasmic transport	1/1	115/16992	0.00676789	0.0147726		SFN	1
GO:1903749	positive regulation of establishment of protein localization to mitochondrion	1/1	115/16992	0.00676789	0.0147726		SFN	1
GO:0008637	apoptotic mitochondrial changes	1/1	116/16992	0.00682674	0.0147726		SFN	1
GO:0050680	negative regulation of epithelial cell proliferation	1/1	116/16992	0.00682674	0.0147726		SFN	1
GO:0042770	signal transduction in response to DNA damage	1/1	121/16992	0.007121	0.0149298		SFN	1
GO:0030856	regulation of epithelial cell differentiation	1/1	123/16992	0.0072387	0.0149298		SFN	1
GO:0071901	negative regulation of protein serine/threonine kinase activity	1/1	123/16992	0.0072387	0.0149298		SFN	1
GO:1903747	regulation of establishment of protein localization to mitochondrion	1/1	128/16992	0.00753296	0.0152977		SFN	1
GO:0051302	regulation of cell division	1/1	135/16992	0.00794492	0.0158898		SFN	1
GO:2000045	regulation of G1/S transition of mitotic cell cycle	1/1	139/16992	0.00818032	0.0161079		SFN	1
GO:1905475	regulation of protein localization to membrane	1/1	141/16992	0.00829802	0.0161079		SFN	1
GO:0000077	DNA damage checkpoint	1/1	151/16992	0.00888653	0.0165214		SFN	1
GO:0007093	mitotic cell cycle checkpoint	1/1	151/16992	0.00888653	0.0165214		SFN	1
GO:1902806	regulation of cell cycle G1/S phase transition	1/1	151/16992	0.00888653	0.0165214		SFN	1
GO:0030307	positive regulation of cell growth	1/1	154/16992	0.00906309	0.0166157		SFN	1
GO:0031570	DNA integrity checkpoint	1/1	161/16992	0.00947505	0.017133		SFN	1
GO:0010822	positive regulation of mitochondrion organization	1/1	170/16992	0.0100047	0.0178462		SFN	1
GO:2001235	positive regulation of apoptotic signaling pathway	1/1	176/16992	0.0103578	0.0182298		SFN	1
GO:0006611	protein export from nucleus	1/1	179/16992	0.0105344	0.0182965		SFN	1
GO:0072655	establishment of protein localization to mitochondrion	1/1	192/16992	0.0112994	0.0188934		SFN	1
GO:0002064	epithelial cell development	1/1	194/16992	0.0114171	0.0188934		SFN	1
GO:0070585	protein localization to mitochondrion	1/1	194/16992	0.0114171	0.0188934		SFN	1
GO:0043281	regulation of cysteine-type endopeptidase activity involved in apoptotic process	1/1	196/16992	0.0115348	0.0188934		SFN	1
GO:0051168	nuclear export	1/1	197/16992	0.0115937	0.0188934		SFN	1
GO:1901991	negative regulation of mitotic cell cycle phase transition	1/1	200/16992	0.0117702	0.0189472		SFN	1
GO:0046822	regulation of nucleocytoplasmic transport	1/1	208/16992	0.0122411	0.0191924		SFN	1
GO:1901988	negative regulation of cell cycle phase transition	1/1	208/16992	0.0122411	0.0191924		SFN	1
GO:2000116	regulation of cysteine-type endopeptidase activity	1/1	210/16992	0.0123588	0.0191924		SFN	1
GO:0000075	cell cycle checkpoint	1/1	221/16992	0.0130061	0.0195975		SFN	1
GO:0010821	regulation of mitochondrion organization	1/1	221/16992	0.0130061	0.0195975		SFN	1
GO:0031424	keratinization	1/1	222/16992	0.013065	0.0195975		SFN	1
GO:0010951	negative regulation of endopeptidase activity	1/1	233/16992	0.0137123	0.02033		SFN	1
GO:0006469	negative regulation of protein kinase activity	1/1	240/16992	0.0141243	0.02033		SFN	1
GO:0000082	G1/S transition of mitotic cell cycle	1/1	241/16992	0.0141831	0.02033		SFN	1
GO:0045927	positive regulation of growth	1/1	242/16992	0.014242	0.02033		SFN	1
GO:0010466	negative regulation of peptidase activity	1/1	244/16992	0.0143597	0.02033		SFN	1
GO:0007050	cell cycle arrest	1/1	246/16992	0.0144774	0.02033		SFN	1
GO:0090068	positive regulation of cell cycle process	1/1	250/16992	0.0147128	0.0203721		SFN	1
GO:0044843	cell cycle G1/S phase transition	1/1	254/16992	0.0149482	0.0203721		SFN	1
GO:0090316	positive regulation of intracellular protein transport	1/1	255/16992	0.0150071	0.0203721		SFN	1
GO:0033673	negative regulation of kinase activity	1/1	257/16992	0.0151248	0.0203721		SFN	1
GO:0072331	signal transduction by p53 class mediator	1/1	260/16992	0.0153013	0.0204018		SFN	1
GO:0010948	negative regulation of cell cycle process	1/1	271/16992	0.0159487	0.0210523		SFN	1
GO:0045930	negative regulation of mitotic cell cycle	1/1	274/16992	0.0161252	0.0210746		SFN	1
GO:0097193	intrinsic apoptotic signaling pathway	1/1	281/16992	0.0165372	0.0214011		SFN	1
GO:0050678	regulation of epithelial cell proliferation	1/1	289/16992	0.017008	0.0216618		SFN	1
GO:0030216	keratinocyte differentiation	1/1	290/16992	0.0170669	0.0216618		SFN	1
GO:0032388	positive regulation of intracellular transport	1/1	293/16992	0.0172434	0.0216774		SFN	1
GO:0006839	mitochondrial transport	1/1	311/16992	0.0183027	0.0227297		SFN	1
GO:0045861	negative regulation of proteolysis	1/1	315/16992	0.0185381	0.0227297		SFN	1
GO:1901990	regulation of mitotic cell cycle phase transition	1/1	316/16992	0.018597	0.0227297		SFN	1
GO:0048871	multicellular organismal homeostasis	1/1	335/16992	0.0197152	0.0235801		SFN	1
GO:1901987	regulation of cell cycle phase transition	1/1	337/16992	0.0198329	0.0235801		SFN	1
GO:0009913	epidermal cell differentiation	1/1	339/16992	0.0199506	0.0235801		SFN	1
GO:0045787	positive regulation of cell cycle	1/1	341/16992	0.0200683	0.0235801		SFN	1
GO:0050673	epithelial cell proliferation	1/1	343/16992	0.020186	0.0235801		SFN	1
GO:0051348	negative regulation of transferase activity	1/1	353/16992	0.0207745	0.0240547		SFN	1
GO:0052548	regulation of endopeptidase activity	1/1	370/16992	0.021775	0.0244801		SFN	1
GO:0090150	establishment of protein localization to membrane	1/1	371/16992	0.0218338	0.0244801		SFN	1
GO:2001233	regulation of apoptotic signaling pathway	1/1	371/16992	0.0218338	0.0244801		SFN	1
GO:0033157	regulation of intracellular protein transport	1/1	373/16992	0.0219515	0.0244801		SFN	1
GO:1903829	positive regulation of cellular protein localization	1/1	375/16992	0.0220692	0.0244801		SFN	1
GO:0001558	regulation of cell growth	1/1	379/16992	0.0223046	0.0245351		SFN	1
GO:0001933	negative regulation of protein phosphorylation	1/1	396/16992	0.0233051	0.0251366		SFN	1
GO:0052547	regulation of peptidase activity	1/1	397/16992	0.0233639	0.0251366		SFN	1
GO:0051346	negative regulation of hydrolase activity	1/1	398/16992	0.0234228	0.0251366		SFN	1
GO:0043588	skin development	1/1	402/16992	0.0236582	0.0251845		SFN	1
GO:0042326	negative regulation of phosphorylation	1/1	432/16992	0.0254237	0.0268475		SFN	1
GO:0008544	epidermis development	1/1	445/16992	0.0261888	0.0274359		SFN	1
GO:0051222	positive regulation of protein transport	1/1	460/16992	0.0270716	0.0281374		SFN	1
GO:0006913	nucleocytoplasmic transport	1/1	464/16992	0.027307	0.0281603		SFN	1
GO:0051169	nuclear transport	1/1	472/16992	0.0277778	0.0283246		SFN	1
GO:0071900	regulation of protein serine/threonine kinase activity	1/1	474/16992	0.0278955	0.0283246		SFN	1
GO:0016049	cell growth	1/1	482/16992	0.0283663	0.0285828		SFN	1
GO:0032386	regulation of intracellular transport	1/1	498/16992	0.0293079	0.0293079		SFN	1

## Sheet: 15
ID	Description	GeneRatio	BgRatio	pvalue	p.adjust	qvalue	geneID	Count
GO:0051924	regulation of calcium ion transport	2/2	205/16992	0.000144851	0.0229038	0.00114127	PTGS2/CASK	2
GO:0010959	regulation of metal ion transport	2/2	323/16992	0.000360243	0.0229038	0.00114127	PTGS2/CASK	2
GO:0006816	calcium ion transport	2/2	379/16992	0.000496212	0.0229038	0.00114127	PTGS2/CASK	2
GO:0070838	divalent metal ion transport	2/2	428/16992	0.000633007	0.0229038	0.00114127	PTGS2/CASK	2
GO:0072511	divalent inorganic cation transport	2/2	432/16992	0.000644908	0.0229038	0.00114127	PTGS2/CASK	2
GO:0001660	fever generation	1/2	10/16992	0.00117671	0.0229038	0.00114127	PTGS2	1
GO:0031652	positive regulation of heat generation	1/2	10/16992	0.00117671	0.0229038	0.00114127	PTGS2	1
GO:0047484	regulation of response to osmotic stress	1/2	10/16992	0.00117671	0.0229038	0.00114127	PTGS2	1
GO:0019371	cyclooxygenase pathway	1/2	11/16992	0.00129435	0.0229038	0.00114127	PTGS2	1
GO:0031650	regulation of heat generation	1/2	12/16992	0.00141197	0.0229038	0.00114127	PTGS2	1
GO:0071318	cellular response to ATP	1/2	13/16992	0.00152959	0.0229038	0.00114127	PTGS2	1
GO:0090335	regulation of brown fat cell differentiation	1/2	13/16992	0.00152959	0.0229038	0.00114127	PTGS2	1
GO:1903672	positive regulation of sprouting angiogenesis	1/2	13/16992	0.00152959	0.0229038	0.00114127	PTGS2	1
GO:0010839	negative regulation of keratinocyte proliferation	1/2	14/16992	0.0016472	0.0229038	0.00114127	CASK	1
GO:0034356	NAD biosynthesis via nicotinamide riboside salvage pathway	1/2	14/16992	0.0016472	0.0229038	0.00114127	PTGS2	1
GO:0045723	positive regulation of fatty acid biosynthetic process	1/2	14/16992	0.0016472	0.0229038	0.00114127	PTGS2	1
GO:0045986	negative regulation of smooth muscle contraction	1/2	14/16992	0.0016472	0.0229038	0.00114127	PTGS2	1
GO:0046710	GDP metabolic process	1/2	14/16992	0.0016472	0.0229038	0.00114127	CASK	1
GO:0010042	response to manganese ion	1/2	16/16992	0.00188241	0.0229038	0.00114127	PTGS2	1
GO:0019372	lipoxygenase pathway	1/2	16/16992	0.00188241	0.0229038	0.00114127	PTGS2	1
GO:0032225	regulation of synaptic transmission, dopaminergic	1/2	16/16992	0.00188241	0.0229038	0.00114127	PTGS2	1
GO:0031649	heat generation	1/2	17/16992	0.002	0.0229038	0.00114127	PTGS2	1
GO:0071636	positive regulation of transforming growth factor beta production	1/2	17/16992	0.002	0.0229038	0.00114127	PTGS2	1
GO:0071498	cellular response to fluid shear stress	1/2	18/16992	0.00211758	0.0229038	0.00114127	PTGS2	1
GO:0090049	regulation of cell migration involved in sprouting angiogenesis	1/2	19/16992	0.00223516	0.0229038	0.00114127	PTGS2	1
GO:0046037	GMP metabolic process	1/2	20/16992	0.00235273	0.0229038	0.00114127	CASK	1
GO:0051968	positive regulation of synaptic transmission, glutamatergic	1/2	20/16992	0.00235273	0.0229038	0.00114127	PTGS2	1
GO:0030728	ovulation	1/2	21/16992	0.0024703	0.0229038	0.00114127	PTGS2	1
GO:0045932	negative regulation of muscle contraction	1/2	21/16992	0.0024703	0.0229038	0.00114127	PTGS2	1
GO:0046697	decidualization	1/2	21/16992	0.0024703	0.0229038	0.00114127	PTGS2	1
GO:0001516	prostaglandin biosynthetic process	1/2	23/16992	0.0027054	0.0229038	0.00114127	PTGS2	1
GO:0010226	response to lithium ion	1/2	23/16992	0.0027054	0.0229038	0.00114127	PTGS2	1
GO:0046457	prostanoid biosynthetic process	1/2	23/16992	0.0027054	0.0229038	0.00114127	PTGS2	1
GO:0042346	positive regulation of NF-kappaB import into nucleus	1/2	24/16992	0.00282295	0.0229038	0.00114127	PTGS2	1
GO:0009435	NAD biosynthetic process	1/2	26/16992	0.00305801	0.0229038	0.00114127	PTGS2	1
GO:0045987	positive regulation of smooth muscle contraction	1/2	26/16992	0.00305801	0.0229038	0.00114127	PTGS2	1
GO:0002675	positive regulation of acute inflammatory response	1/2	27/16992	0.00317553	0.0229038	0.00114127	PTGS2	1
GO:0010575	positive regulation of vascular endothelial growth factor production	1/2	27/16992	0.00317553	0.0229038	0.00114127	PTGS2	1
GO:0043536	positive regulation of blood vessel endothelial cell migration	1/2	27/16992	0.00317553	0.0229038	0.00114127	PTGS2	1
GO:0071634	regulation of transforming growth factor beta production	1/2	27/16992	0.00317553	0.0229038	0.00114127	PTGS2	1
GO:0071604	transforming growth factor beta production	1/2	28/16992	0.00329305	0.0229038	0.00114127	PTGS2	1
GO:1903670	regulation of sprouting angiogenesis	1/2	28/16992	0.00329305	0.0229038	0.00114127	PTGS2	1
GO:0001953	negative regulation of cell-matrix adhesion	1/2	30/16992	0.00352806	0.0229038	0.00114127	CASK	1
GO:0010837	regulation of keratinocyte proliferation	1/2	30/16992	0.00352806	0.0229038	0.00114127	CASK	1
GO:0019359	nicotinamide nucleotide biosynthetic process	1/2	30/16992	0.00352806	0.0229038	0.00114127	PTGS2	1
GO:0019363	pyridine nucleotide biosynthetic process	1/2	30/16992	0.00352806	0.0229038	0.00114127	PTGS2	1
GO:0045923	positive regulation of fatty acid metabolic process	1/2	30/16992	0.00352806	0.0229038	0.00114127	PTGS2	1
GO:0071470	cellular response to osmotic stress	1/2	30/16992	0.00352806	0.0229038	0.00114127	PTGS2	1
GO:0001963	synaptic transmission, dopaminergic	1/2	31/16992	0.00364555	0.0229038	0.00114127	PTGS2	1
GO:0033198	response to ATP	1/2	31/16992	0.00364555	0.0229038	0.00114127	PTGS2	1
GO:0045907	positive regulation of vasoconstriction	1/2	31/16992	0.00364555	0.0229038	0.00114127	PTGS2	1
GO:0001893	maternal placenta development	1/2	32/16992	0.00376304	0.0229038	0.00114127	PTGS2	1
GO:0010574	regulation of vascular endothelial growth factor production	1/2	32/16992	0.00376304	0.0229038	0.00114127	PTGS2	1
GO:0002042	cell migration involved in sprouting angiogenesis	1/2	33/16992	0.00388052	0.0229038	0.00114127	PTGS2	1
GO:0006692	prostanoid metabolic process	1/2	33/16992	0.00388052	0.0229038	0.00114127	PTGS2	1
GO:0006693	prostaglandin metabolic process	1/2	33/16992	0.00388052	0.0229038	0.00114127	PTGS2	1
GO:0072525	pyridine-containing compound biosynthetic process	1/2	33/16992	0.00388052	0.0229038	0.00114127	PTGS2	1
GO:0010573	vascular endothelial growth factor production	1/2	34/16992	0.003998	0.0229038	0.00114127	PTGS2	1
GO:0034405	response to fluid shear stress	1/2	34/16992	0.003998	0.0229038	0.00114127	PTGS2	1
GO:0033280	response to vitamin D	1/2	35/16992	0.00411546	0.0231838	0.00115522	PTGS2	1
GO:0001659	temperature homeostasis	1/2	37/16992	0.00435038	0.0233752	0.00116475	PTGS2	1
GO:0042304	regulation of fatty acid biosynthetic process	1/2	37/16992	0.00435038	0.0233752	0.00116475	PTGS2	1
GO:0006636	unsaturated fatty acid biosynthetic process	1/2	39/16992	0.00458526	0.0233752	0.00116475	PTGS2	1
GO:0043616	keratinocyte proliferation	1/2	40/16992	0.00470269	0.0233752	0.00116475	CASK	1
GO:0045429	positive regulation of nitric oxide biosynthetic process	1/2	40/16992	0.00470269	0.0233752	0.00116475	PTGS2	1
GO:0045933	positive regulation of muscle contraction	1/2	40/16992	0.00470269	0.0233752	0.00116475	PTGS2	1
GO:0050873	brown fat cell differentiation	1/2	40/16992	0.00470269	0.0233752	0.00116475	PTGS2	1
GO:1904407	positive regulation of nitric oxide metabolic process	1/2	40/16992	0.00470269	0.0233752	0.00116475	PTGS2	1
GO:0042345	regulation of NF-kappaB import into nucleus	1/2	45/16992	0.00528975	0.0245696	0.00122427	PTGS2	1
GO:0042348	NF-kappaB import into nucleus	1/2	45/16992	0.00528975	0.0245696	0.00122427	PTGS2	1
GO:0006953	acute-phase response	1/2	46/16992	0.00540714	0.0245696	0.00122427	PTGS2	1
GO:0042993	positive regulation of transcription factor import into nucleus	1/2	47/16992	0.00552453	0.0245696	0.00122427	PTGS2	1
GO:0046456	icosanoid biosynthetic process	1/2	47/16992	0.00552453	0.0245696	0.00122427	PTGS2	1
GO:1901068	guanosine-containing compound metabolic process	1/2	47/16992	0.00552453	0.0245696	0.00122427	CASK	1
GO:1901570	fatty acid derivative biosynthetic process	1/2	47/16992	0.00552453	0.0245696	0.00122427	PTGS2	1
GO:1903428	positive regulation of reactive oxygen species biosynthetic process	1/2	47/16992	0.00552453	0.0245696	0.00122427	PTGS2	1
GO:0007566	embryo implantation	1/2	49/16992	0.00575927	0.025281	0.00125972	PTGS2	1
GO:0010812	negative regulation of cell-substrate adhesion	1/2	51/16992	0.00599399	0.0256452	0.00127787	CASK	1
GO:0090280	positive regulation of calcium ion import	1/2	51/16992	0.00599399	0.0256452	0.00127787	CASK	1
GO:0045428	regulation of nitric oxide biosynthetic process	1/2	52/16992	0.00611134	0.0257013	0.00128066	PTGS2	1
GO:0019369	arachidonic acid metabolic process	1/2	53/16992	0.00622868	0.0257013	0.00128066	PTGS2	1
GO:0043535	regulation of blood vessel endothelial cell migration	1/2	54/16992	0.00634602	0.0257013	0.00128066	PTGS2	1
GO:0006940	regulation of smooth muscle contraction	1/2	55/16992	0.00646335	0.0257013	0.00128066	PTGS2	1
GO:0045600	positive regulation of fat cell differentiation	1/2	55/16992	0.00646335	0.0257013	0.00128066	PTGS2	1
GO:0051926	negative regulation of calcium ion transport	1/2	55/16992	0.00646335	0.0257013	0.00128066	PTGS2	1
GO:0019229	regulation of vasoconstriction	1/2	58/16992	0.00681529	0.0264778	0.00131935	PTGS2	1
GO:0051966	regulation of synaptic transmission, glutamatergic	1/2	58/16992	0.00681529	0.0264778	0.00131935	PTGS2	1
GO:0060135	maternal process involved in female pregnancy	1/2	60/16992	0.00704989	0.027078	0.00134926	PTGS2	1
GO:0046889	positive regulation of lipid biosynthetic process	1/2	62/16992	0.00728445	0.0271039	0.00135055	PTGS2	1
GO:0006809	nitric oxide biosynthetic process	1/2	63/16992	0.00740173	0.0271039	0.00135055	PTGS2	1
GO:1903524	positive regulation of blood circulation	1/2	63/16992	0.00740173	0.0271039	0.00135055	PTGS2	1
GO:0061045	negative regulation of wound healing	1/2	64/16992	0.00751899	0.0271039	0.00135055	CASK	1
GO:0050805	negative regulation of synaptic transmission	1/2	67/16992	0.00787075	0.0271039	0.00135055	PTGS2	1
GO:0046128	purine ribonucleoside metabolic process	1/2	68/16992	0.00798799	0.0271039	0.00135055	CASK	1
GO:0046209	nitric oxide metabolic process	1/2	68/16992	0.00798799	0.0271039	0.00135055	PTGS2	1
GO:1903426	regulation of reactive oxygen species biosynthetic process	1/2	68/16992	0.00798799	0.0271039	0.00135055	PTGS2	1
GO:0002040	sprouting angiogenesis	1/2	69/16992	0.00810522	0.0271039	0.00135055	PTGS2	1
GO:0006970	response to osmotic stress	1/2	69/16992	0.00810522	0.0271039	0.00135055	PTGS2	1
GO:0019674	NAD metabolic process	1/2	69/16992	0.00810522	0.0271039	0.00135055	PTGS2	1
GO:0002673	regulation of acute inflammatory response	1/2	71/16992	0.00833966	0.0271039	0.00135055	PTGS2	1
GO:0010595	positive regulation of endothelial cell migration	1/2	71/16992	0.00833966	0.0271039	0.00135055	PTGS2	1
GO:0034644	cellular response to UV	1/2	71/16992	0.00833966	0.0271039	0.00135055	PTGS2	1
GO:0042278	purine nucleoside metabolic process	1/2	71/16992	0.00833966	0.0271039	0.00135055	CASK	1
GO:2001057	reactive nitrogen species metabolic process	1/2	71/16992	0.00833966	0.0271039	0.00135055	PTGS2	1
GO:0048661	positive regulation of smooth muscle cell proliferation	1/2	72/16992	0.00845687	0.0272231	0.00135649	PTGS2	1
GO:0042310	vasoconstriction	1/2	74/16992	0.00869127	0.0273143	0.00136104	PTGS2	1
GO:0035249	synaptic transmission, glutamatergic	1/2	75/16992	0.00880846	0.0273143	0.00136104	PTGS2	1
GO:0071260	cellular response to mechanical stimulus	1/2	75/16992	0.00880846	0.0273143	0.00136104	PTGS2	1
GO:1903035	negative regulation of response to wounding	1/2	75/16992	0.00880846	0.0273143	0.00136104	CASK	1
GO:0043534	blood vessel endothelial cell migration	1/2	76/16992	0.00892564	0.0274261	0.00136661	PTGS2	1
GO:0070542	response to fatty acid	1/2	78/16992	0.00915999	0.0278926	0.00138985	PTGS2	1
GO:0019217	regulation of fatty acid metabolic process	1/2	80/16992	0.00939431	0.0280998	0.00140018	PTGS2	1
GO:0097756	negative regulation of blood vessel diameter	1/2	80/16992	0.00939431	0.0280998	0.00140018	PTGS2	1
GO:0043154	negative regulation of cysteine-type endopeptidase activity involved in apoptotic process	1/2	82/16992	0.0096286	0.028133	0.00140183	PTGS2	1
GO:2000379	positive regulation of reactive oxygen species metabolic process	1/2	85/16992	0.00997998	0.028133	0.00140183	PTGS2	1
GO:1903409	reactive oxygen species biosynthetic process	1/2	86/16992	0.0100971	0.028133	0.00140183	PTGS2	1
GO:2000117	negative regulation of cysteine-type endopeptidase activity	1/2	87/16992	0.0102142	0.028133	0.00140183	PTGS2	1
GO:0042990	regulation of transcription factor import into nucleus	1/2	89/16992	0.0104484	0.028133	0.00140183	PTGS2	1
GO:2001243	negative regulation of intrinsic apoptotic signaling pathway	1/2	89/16992	0.0104484	0.028133	0.00140183	PTGS2	1
GO:0009135	purine nucleoside diphosphate metabolic process	1/2	90/16992	0.0105655	0.028133	0.00140183	CASK	1
GO:0009179	purine ribonucleoside diphosphate metabolic process	1/2	90/16992	0.0105655	0.028133	0.00140183	CASK	1
GO:0033273	response to vitamin	1/2	90/16992	0.0105655	0.028133	0.00140183	PTGS2	1
GO:0042991	transcription factor import into nucleus	1/2	90/16992	0.0105655	0.028133	0.00140183	PTGS2	1
GO:0009185	ribonucleoside diphosphate metabolic process	1/2	92/16992	0.0107996	0.028133	0.00140183	CASK	1
GO:0033138	positive regulation of peptidyl-serine phosphorylation	1/2	92/16992	0.0107996	0.028133	0.00140183	PTGS2	1
GO:0019233	sensory perception of pain	1/2	93/16992	0.0109167	0.028133	0.00140183	PTGS2	1
GO:0001676	long-chain fatty acid metabolic process	1/2	94/16992	0.0110338	0.028133	0.00140183	PTGS2	1
GO:0098869	cellular oxidant detoxification	1/2	94/16992	0.0110338	0.028133	0.00140183	PTGS2	1
GO:0042307	positive regulation of protein import into nucleus	1/2	95/16992	0.0111508	0.028133	0.00140183	PTGS2	1
GO:0001952	regulation of cell-matrix adhesion	1/2	96/16992	0.0112678	0.028133	0.00140183	CASK	1
GO:1990748	cellular detoxification	1/2	96/16992	0.0112678	0.028133	0.00140183	PTGS2	1
GO:0006939	smooth muscle contraction	1/2	97/16992	0.0113849	0.028133	0.00140183	PTGS2	1
GO:0009119	ribonucleoside metabolic process	1/2	97/16992	0.0113849	0.028133	0.00140183	CASK	1
GO:1904591	positive regulation of protein import	1/2	97/16992	0.0113849	0.028133	0.00140183	PTGS2	1
GO:0007613	memory	1/2	98/16992	0.0115019	0.028133	0.00140183	PTGS2	1
GO:0051928	positive regulation of calcium ion transport	1/2	98/16992	0.0115019	0.028133	0.00140183	CASK	1
GO:0030282	bone mineralization	1/2	99/16992	0.0116189	0.028133	0.00140183	PTGS2	1
GO:0033559	unsaturated fatty acid metabolic process	1/2	99/16992	0.0116189	0.028133	0.00140183	PTGS2	1
GO:0050729	positive regulation of inflammatory response	1/2	100/16992	0.011736	0.028133	0.00140183	PTGS2	1
GO:0090279	regulation of calcium ion import	1/2	100/16992	0.011736	0.028133	0.00140183	CASK	1
GO:0098754	detoxification	1/2	100/16992	0.011736	0.028133	0.00140183	PTGS2	1
GO:0006690	icosanoid metabolic process	1/2	107/16992	0.0125549	0.0295519	0.00147253	PTGS2	1
GO:1901568	fatty acid derivative metabolic process	1/2	107/16992	0.0125549	0.0295519	0.00147253	PTGS2	1
GO:0042303	molting cycle	1/2	109/16992	0.0127888	0.0295519	0.00147253	PTGS2	1
GO:0042633	hair cycle	1/2	109/16992	0.0127888	0.0295519	0.00147253	PTGS2	1
GO:0071482	cellular response to light stimulus	1/2	109/16992	0.0127888	0.0295519	0.00147253	PTGS2	1
GO:0010634	positive regulation of epithelial cell migration	1/2	111/16992	0.0130227	0.0295519	0.00147253	PTGS2	1
GO:0007292	female gamete generation	1/2	112/16992	0.0131396	0.0295519	0.00147253	PTGS2	1
GO:0009132	nucleoside diphosphate metabolic process	1/2	112/16992	0.0131396	0.0295519	0.00147253	CASK	1
GO:0045598	regulation of fat cell differentiation	1/2	112/16992	0.0131396	0.0295519	0.00147253	PTGS2	1
GO:0048660	regulation of smooth muscle cell proliferation	1/2	113/16992	0.0132565	0.0295519	0.00147253	PTGS2	1
GO:0034605	cellular response to heat	1/2	114/16992	0.0133735	0.0295519	0.00147253	PTGS2	1
GO:0046824	positive regulation of nucleocytoplasmic transport	1/2	115/16992	0.0134904	0.0295519	0.00147253	PTGS2	1
GO:0048659	smooth muscle cell proliferation	1/2	116/16992	0.0136073	0.0295519	0.00147253	PTGS2	1
GO:0050680	negative regulation of epithelial cell proliferation	1/2	116/16992	0.0136073	0.0295519	0.00147253	CASK	1
GO:0010594	regulation of endothelial cell migration	1/2	118/16992	0.0138411	0.0295519	0.00147253	PTGS2	1
GO:0009116	nucleoside metabolic process	1/2	122/16992	0.0143086	0.0295519	0.00147253	CASK	1
GO:0031503	protein complex localization	1/2	122/16992	0.0143086	0.0295519	0.00147253	PTGS2	1
GO:0045766	positive regulation of angiogenesis	1/2	122/16992	0.0143086	0.0295519	0.00147253	PTGS2	1
GO:0050806	positive regulation of synaptic transmission	1/2	122/16992	0.0143086	0.0295519	0.00147253	PTGS2	1
GO:0006633	fatty acid biosynthetic process	1/2	124/16992	0.0145423	0.0295519	0.00147253	PTGS2	1
GO:0033135	regulation of peptidyl-serine phosphorylation	1/2	124/16992	0.0145423	0.0295519	0.00147253	PTGS2	1
GO:0043271	negative regulation of ion transport	1/2	124/16992	0.0145423	0.0295519	0.00147253	PTGS2	1
GO:0035296	regulation of tube diameter	1/2	125/16992	0.0146591	0.0295519	0.00147253	PTGS2	1
GO:0097746	regulation of blood vessel diameter	1/2	125/16992	0.0146591	0.0295519	0.00147253	PTGS2	1
GO:0032355	response to estradiol	1/2	126/16992	0.014776	0.0295519	0.00147253	PTGS2	1
GO:0045834	positive regulation of lipid metabolic process	1/2	126/16992	0.014776	0.0295519	0.00147253	PTGS2	1
GO:0090288	negative regulation of cellular response to growth factor stimulus	1/2	126/16992	0.014776	0.0295519	0.00147253	CASK	1
GO:1900182	positive regulation of protein localization to nucleus	1/2	126/16992	0.014776	0.0295519	0.00147253	PTGS2	1
GO:0009411	response to UV	1/2	128/16992	0.0150096	0.0295557	0.00147272	PTGS2	1
GO:0061041	regulation of wound healing	1/2	128/16992	0.0150096	0.0295557	0.00147272	CASK	1
GO:0031214	biomineral tissue development	1/2	130/16992	0.0152432	0.0295557	0.00147272	PTGS2	1
GO:0046683	response to organophosphorus	1/2	130/16992	0.0152432	0.0295557	0.00147272	PTGS2	1
GO:0002526	acute inflammatory response	1/2	132/16992	0.0154768	0.0295557	0.00147272	PTGS2	1
GO:0007612	learning	1/2	132/16992	0.0154768	0.0295557	0.00147272	PTGS2	1
GO:0046890	regulation of lipid biosynthetic process	1/2	133/16992	0.0155936	0.0295557	0.00147272	PTGS2	1
GO:0050880	regulation of blood vessel size	1/2	133/16992	0.0155936	0.0295557	0.00147272	PTGS2	1
GO:0007270	neuron-neuron synaptic transmission	1/2	134/16992	0.0157104	0.0295557	0.00147272	PTGS2	1
GO:0035150	regulation of tube size	1/2	134/16992	0.0157104	0.0295557	0.00147272	PTGS2	1
GO:0019362	pyridine nucleotide metabolic process	1/2	135/16992	0.0158272	0.0295557	0.00147272	PTGS2	1
GO:0046496	nicotinamide nucleotide metabolic process	1/2	135/16992	0.0158272	0.0295557	0.00147272	PTGS2	1
GO:0007269	neurotransmitter secretion	1/2	138/16992	0.0161775	0.0298797	0.00148887	CASK	1
GO:0099643	signal release from synapse	1/2	138/16992	0.0161775	0.0298797	0.00148887	CASK	1
GO:1904018	positive regulation of vasculature development	1/2	139/16992	0.0162942	0.0299317	0.00149146	PTGS2	1
GO:0072524	pyridine-containing compound metabolic process	1/2	140/16992	0.0164109	0.0299832	0.00149403	PTGS2	1
GO:0014074	response to purine-containing compound	1/2	144/16992	0.0168778	0.03044	0.00151679	PTGS2	1
GO:0001890	placenta development	1/2	145/16992	0.0169945	0.03044	0.00151679	PTGS2	1
GO:0051384	response to glucocorticoid	1/2	145/16992	0.0169945	0.03044	0.00151679	PTGS2	1
GO:0048167	regulation of synaptic plasticity	1/2	146/16992	0.0171112	0.03044	0.00151679	PTGS2	1
GO:1901657	glycosyl compound metabolic process	1/2	146/16992	0.0171112	0.03044	0.00151679	CASK	1
GO:0006937	regulation of muscle contraction	1/2	148/16992	0.0173446	0.0305337	0.00152146	PTGS2	1
GO:0099531	presynaptic process involved in chemical synaptic transmission	1/2	148/16992	0.0173446	0.0305337	0.00152146	CASK	1
GO:2001242	regulation of intrinsic apoptotic signaling pathway	1/2	150/16992	0.017578	0.0306707	0.00152828	PTGS2	1
GO:0006733	oxidoreduction coenzyme metabolic process	1/2	151/16992	0.0176946	0.0306707	0.00152828	PTGS2	1
GO:1903034	regulation of response to wounding	1/2	151/16992	0.0176946	0.0306707	0.00152828	CASK	1
GO:0003018	vascular process in circulatory system	1/2	154/16992	0.0180446	0.0309597	0.00154268	PTGS2	1
GO:0009108	coenzyme biosynthetic process	1/2	154/16992	0.0180446	0.0309597	0.00154268	PTGS2	1
GO:2000377	regulation of reactive oxygen species metabolic process	1/2	155/16992	0.0181612	0.0310025	0.00154481	PTGS2	1
GO:0043542	endothelial cell migration	1/2	156/16992	0.0182778	0.0310448	0.00154692	PTGS2	1
GO:0070509	calcium ion import	1/2	159/16992	0.0186277	0.0314038	0.00156481	CASK	1
GO:0010565	regulation of cellular ketone metabolic process	1/2	160/16992	0.0187443	0.0314038	0.00156481	PTGS2	1
GO:0009408	response to heat	1/2	161/16992	0.0188609	0.0314038	0.00156481	PTGS2	1
GO:0031960	response to corticosteroid	1/2	161/16992	0.0188609	0.0314038	0.00156481	PTGS2	1
GO:0033002	muscle cell proliferation	1/2	166/16992	0.0194437	0.0321293	0.00160096	PTGS2	1
GO:0071478	cellular response to radiation	1/2	167/16992	0.0195603	0.0321293	0.00160096	PTGS2	1
GO:0008217	regulation of blood pressure	1/2	168/16992	0.0196768	0.0321293	0.00160096	PTGS2	1
GO:0042306	regulation of protein import into nucleus	1/2	168/16992	0.0196768	0.0321293	0.00160096	PTGS2	1
GO:1904589	regulation of protein import	1/2	171/16992	0.0200264	0.0325429	0.00162157	PTGS2	1
GO:0007584	response to nutrient	1/2	172/16992	0.0201429	0.0325757	0.0016232	PTGS2	1
GO:0010632	regulation of epithelial cell migration	1/2	176/16992	0.0206089	0.0331706	0.00165285	PTGS2	1
GO:0010810	regulation of cell-substrate adhesion	1/2	179/16992	0.0209584	0.0334148	0.00166502	CASK	1
GO:0043123	positive regulation of I-kappaB kinase/NF-kappaB signaling	1/2	179/16992	0.0209584	0.0334148	0.00166502	PTGS2	1
GO:0009746	response to hexose	1/2	182/16992	0.0213077	0.0338123	0.00168482	PTGS2	1
GO:0001505	regulation of neurotransmitter levels	1/2	184/16992	0.0215406	0.0338639	0.00168739	CASK	1
GO:0007565	female pregnancy	1/2	184/16992	0.0215406	0.0338639	0.00168739	PTGS2	1
GO:0006836	neurotransmitter transport	1/2	186/16992	0.0217735	0.0339144	0.00168991	CASK	1
GO:0071456	cellular response to hypoxia	1/2	186/16992	0.0217735	0.0339144	0.00168991	PTGS2	1
GO:0034284	response to monosaccharide	1/2	187/16992	0.0218899	0.0339394	0.00169115	PTGS2	1
GO:0072330	monocarboxylic acid biosynthetic process	1/2	192/16992	0.0224719	0.0346826	0.00172819	PTGS2	1
GO:0036294	cellular response to decreased oxygen levels	1/2	193/16992	0.0225882	0.0347037	0.00172924	PTGS2	1
GO:0051188	cofactor biosynthetic process	1/2	195/16992	0.0228209	0.0349026	0.00173915	PTGS2	1
GO:0043281	regulation of cysteine-type endopeptidase activity involved in apoptotic process	1/2	196/16992	0.0229373	0.0349226	0.00174015	PTGS2	1
GO:0007160	cell-matrix adhesion	1/2	197/16992	0.0230536	0.0349423	0.00174113	CASK	1
GO:0071453	cellular response to oxygen levels	1/2	202/16992	0.0236353	0.0355555	0.00177168	PTGS2	1
GO:2001234	negative regulation of apoptotic signaling pathway	1/2	203/16992	0.0237516	0.0355555	0.00177168	PTGS2	1
GO:0045444	fat cell differentiation	1/2	204/16992	0.0238679	0.0355555	0.00177168	PTGS2	1
GO:0009612	response to mechanical stimulus	1/2	205/16992	0.0239842	0.0355555	0.00177168	PTGS2	1
GO:0090257	regulation of muscle system process	1/2	205/16992	0.0239842	0.0355555	0.00177168	PTGS2	1
GO:0009743	response to carbohydrate	1/2	207/16992	0.0242167	0.035588	0.00177331	PTGS2	1
GO:0032846	positive regulation of homeostatic process	1/2	207/16992	0.0242167	0.035588	0.00177331	PTGS2	1
GO:0046822	regulation of nucleocytoplasmic transport	1/2	208/16992	0.024333	0.0356041	0.00177411	PTGS2	1
GO:2000116	regulation of cysteine-type endopeptidase activity	1/2	210/16992	0.0245655	0.0357894	0.00178334	PTGS2	1
GO:0044706	multi-multicellular organism process	1/2	212/16992	0.024798	0.035973	0.00179249	PTGS2	1
GO:0045765	regulation of angiogenesis	1/2	215/16992	0.0251467	0.036323	0.00180993	PTGS2	1
GO:1900180	regulation of protein localization to nucleus	1/2	216/16992	0.0252629	0.0363355	0.00181055	PTGS2	1
GO:0009636	response to toxic substance	1/2	220/16992	0.0257277	0.0367133	0.00182938	PTGS2	1
GO:0009266	response to temperature stimulus	1/2	221/16992	0.0258438	0.0367133	0.00182938	PTGS2	1
GO:0007611	learning or memory	1/2	222/16992	0.02596	0.0367133	0.00182938	PTGS2	1
GO:0043270	positive regulation of ion transport	1/2	222/16992	0.02596	0.0367133	0.00182938	CASK	1
GO:0042180	cellular ketone metabolic process	1/2	225/16992	0.0263085	0.0370511	0.00184621	PTGS2	1
GO:0007162	negative regulation of cell adhesion	1/2	226/16992	0.0264246	0.0370603	0.00184667	CASK	1
GO:0010631	epithelial cell migration	1/2	230/16992	0.0268891	0.0375559	0.00187136	PTGS2	1
GO:0010951	negative regulation of endopeptidase activity	1/2	233/16992	0.0272374	0.0377305	0.00188006	PTGS2	1
GO:0090132	epithelium migration	1/2	233/16992	0.0272374	0.0377305	0.00188006	PTGS2	1
GO:0043122	regulation of I-kappaB kinase/NF-kappaB signaling	1/2	236/16992	0.0275857	0.0377488	0.00188098	PTGS2	1
GO:0072593	reactive oxygen species metabolic process	1/2	236/16992	0.0275857	0.0377488	0.00188098	PTGS2	1
GO:0090287	regulation of cellular response to growth factor stimulus	1/2	236/16992	0.0275857	0.0377488	0.00188098	CASK	1
GO:0090130	tissue migration	1/2	239/16992	0.0279339	0.0379183	0.00188942	PTGS2	1
GO:1901342	regulation of vasculature development	1/2	239/16992	0.0279339	0.0379183	0.00188942	PTGS2	1
GO:0010466	negative regulation of peptidase activity	1/2	244/16992	0.028514	0.038551	0.00192095	PTGS2	1
GO:0032102	negative regulation of response to external stimulus	1/2	254/16992	0.0296738	0.0399531	0.00199081	CASK	1
GO:0090316	positive regulation of intracellular protein transport	1/2	255/16992	0.0297898	0.0399531	0.00199081	PTGS2	1
GO:0050890	cognition	1/2	256/16992	0.0299057	0.0399531	0.00199081	PTGS2	1
GO:0032103	positive regulation of response to external stimulus	1/2	261/16992	0.0304853	0.040567	0.0020214	PTGS2	1
GO:0007249	I-kappaB kinase/NF-kappaB signaling	1/2	263/16992	0.0307171	0.0407152	0.00202879	PTGS2	1
GO:0006606	protein import into nucleus	1/2	271/16992	0.0316439	0.0414207	0.00206394	PTGS2	1
GO:0044744	protein targeting to nucleus	1/2	271/16992	0.0316439	0.0414207	0.00206394	PTGS2	1
GO:1903522	regulation of blood circulation	1/2	273/16992	0.0318756	0.0414207	0.00206394	PTGS2	1
GO:0009167	purine ribonucleoside monophosphate metabolic process	1/2	274/16992	0.0319914	0.0414207	0.00206394	CASK	1
GO:0071496	cellular response to external stimulus	1/2	274/16992	0.0319914	0.0414207	0.00206394	PTGS2	1
GO:1902593	single-organism nuclear import	1/2	274/16992	0.0319914	0.0414207	0.00206394	PTGS2	1
GO:0009126	purine nucleoside monophosphate metabolic process	1/2	275/16992	0.0321072	0.0414207	0.00206394	CASK	1
GO:0018105	peptidyl-serine phosphorylation	1/2	277/16992	0.0323388	0.0415609	0.00207092	PTGS2	1
GO:0007568	aging	1/2	280/16992	0.0326861	0.0418277	0.00208422	PTGS2	1
GO:0097193	intrinsic apoptotic signaling pathway	1/2	281/16992	0.0328019	0.0418277	0.00208422	PTGS2	1
GO:0019216	regulation of lipid metabolic process	1/2	282/16992	0.0329176	0.0418277	0.00208422	PTGS2	1
GO:0050727	regulation of inflammatory response	1/2	285/16992	0.0332648	0.0420994	0.00209776	PTGS2	1
GO:0009161	ribonucleoside monophosphate metabolic process	1/2	286/16992	0.0333806	0.0420994	0.00209776	CASK	1
GO:0034612	response to tumor necrosis factor	1/2	288/16992	0.033612	0.0422221	0.00210387	PTGS2	1
GO:0050678	regulation of epithelial cell proliferation	1/2	289/16992	0.0337277	0.0422221	0.00210387	CASK	1
GO:0051170	nuclear import	1/2	292/16992	0.0340748	0.0423193	0.00210871	PTGS2	1
GO:0032388	positive regulation of intracellular transport	1/2	293/16992	0.0341905	0.0423193	0.00210871	PTGS2	1
GO:0071214	cellular response to abiotic stimulus	1/2	293/16992	0.0341905	0.0423193	0.00210871	PTGS2	1
GO:0018209	peptidyl-serine modification	1/2	294/16992	0.0343062	0.0423193	0.00210871	PTGS2	1
GO:0009416	response to light stimulus	1/2	296/16992	0.0345375	0.0423896	0.00211222	PTGS2	1
GO:0050804	modulation of synaptic transmission	1/2	297/16992	0.0346531	0.0423896	0.00211222	PTGS2	1
GO:1903533	regulation of protein targeting	1/2	298/16992	0.0347688	0.0423896	0.00211222	PTGS2	1
GO:0009123	nucleoside monophosphate metabolic process	1/2	299/16992	0.0348844	0.0423896	0.00211222	CASK	1
GO:0016053	organic acid biosynthetic process	1/2	301/16992	0.0351157	0.0423896	0.00211222	PTGS2	1
GO:0046394	carboxylic acid biosynthetic process	1/2	301/16992	0.0351157	0.0423896	0.00211222	PTGS2	1
GO:0032496	response to lipopolysaccharide	1/2	304/16992	0.0354625	0.0426432	0.00212486	PTGS2	1
GO:0031589	cell-substrate adhesion	1/2	305/16992	0.0355781	0.0426432	0.00212486	CASK	1
GO:0010038	response to metal ion	1/2	315/16992	0.0367337	0.0436533	0.00217519	PTGS2	1
GO:0045861	negative regulation of proteolysis	1/2	315/16992	0.0367337	0.0436533	0.00217519	PTGS2	1
GO:0001667	ameboidal-type cell migration	1/2	316/16992	0.0368492	0.0436533	0.00217519	PTGS2	1
GO:0001101	response to acid chemical	1/2	319/16992	0.0371957	0.0436533	0.00217519	PTGS2	1
GO:0002237	response to molecule of bacterial origin	1/2	319/16992	0.0371957	0.0436533	0.00217519	PTGS2	1
GO:0006732	coenzyme metabolic process	1/2	319/16992	0.0371957	0.0436533	0.00217519	PTGS2	1
GO:0017038	protein import	1/2	321/16992	0.0374267	0.0437724	0.00218112	PTGS2	1
GO:0009165	nucleotide biosynthetic process	1/2	325/16992	0.0378886	0.0441598	0.00220043	PTGS2	1
GO:1901293	nucleoside phosphate biosynthetic process	1/2	328/16992	0.0382349	0.0444103	0.00221291	PTGS2	1
GO:0006936	muscle contraction	1/2	331/16992	0.0385812	0.0446397	0.00222434	PTGS2	1
GO:0001666	response to hypoxia	1/2	332/16992	0.0386966	0.0446397	0.00222434	PTGS2	1
GO:0048871	multicellular organismal homeostasis	1/2	335/16992	0.0390428	0.0448859	0.00223661	PTGS2	1
GO:0036293	response to decreased oxygen levels	1/2	340/16992	0.0396196	0.0453947	0.00226196	PTGS2	1
GO:0006631	fatty acid metabolic process	1/2	342/16992	0.0398503	0.0454828	0.00226635	PTGS2	1
GO:0050673	epithelial cell proliferation	1/2	343/16992	0.0399656	0.0454828	0.00226635	CASK	1
GO:0070482	response to oxygen levels	1/2	355/16992	0.0413491	0.0468993	0.00233693	PTGS2	1
GO:0034504	protein localization to nucleus	1/2	359/16992	0.04181	0.0472635	0.00235508	PTGS2	1
GO:0052548	regulation of endopeptidase activity	1/2	370/16992	0.043077	0.0484382	0.00241361	PTGS2	1
GO:2001233	regulation of apoptotic signaling pathway	1/2	371/16992	0.0431922	0.0484382	0.00241361	PTGS2	1
GO:0001503	ossification	1/2	373/16992	0.0434224	0.0484382	0.00241361	PTGS2	1
GO:0033157	regulation of intracellular protein transport	1/2	373/16992	0.0434224	0.0484382	0.00241361	PTGS2	1
GO:1903829	positive regulation of cellular protein localization	1/2	375/16992	0.0436526	0.0485348	0.00241843	PTGS2	1
GO:0048545	response to steroid hormone	1/2	383/16992	0.0445733	0.049396	0.00246134	PTGS2	1
GO:0051186	cofactor metabolic process	1/2	389/16992	0.0452635	0.0499969	0.00249128	PTGS2	1

## Sheet: 16-no kegg
ID	Description	GeneRatio	BgRatio	pvalue	p.adjust	qvalue	geneID	Count
GO:1900115	extracellular regulation of signal transduction	2/2	14/16992	6.30388e-07	2.86827e-05	9.95349e-07	FBN1/FBN2	2
GO:1900116	extracellular negative regulation of signal transduction	2/2	14/16992	6.30388e-07	2.86827e-05	9.95349e-07	FBN1/FBN2	2
GO:0048048	embryonic eye morphogenesis	2/2	32/16992	3.43596e-06	0.000104224	3.6168e-06	FBN1/FBN2	2
GO:0030512	negative regulation of transforming growth factor beta receptor signaling pathway	2/2	65/16992	1.44089e-05	0.000278758	9.67348e-06	FBN1/FBN2	2
GO:1903845	negative regulation of cellular response to transforming growth factor beta stimulus	2/2	67/16992	1.53164e-05	0.000278758	9.67348e-06	FBN1/FBN2	2
GO:0022617	extracellular matrix disassembly	2/2	90/16992	2.7744e-05	0.000331143	1.14914e-05	FBN1/FBN2	2
GO:0045185	maintenance of protein location	2/2	93/16992	2.96352e-05	0.000331143	1.14914e-05	FBN1/FBN2	2
GO:0017015	regulation of transforming growth factor beta receptor signaling pathway	2/2	98/16992	3.29257e-05	0.000331143	1.14914e-05	FBN1/FBN2	2
GO:1903844	regulation of cellular response to transforming growth factor beta stimulus	2/2	100/16992	3.42903e-05	0.000331143	1.14914e-05	FBN1/FBN2	2
GO:0090101	negative regulation of transmembrane receptor protein serine/threonine kinase signaling pathway	2/2	103/16992	3.63893e-05	0.000331143	1.14914e-05	FBN1/FBN2	2
GO:0090288	negative regulation of cellular response to growth factor stimulus	2/2	126/16992	5.45528e-05	0.000451301	1.56611e-05	FBN1/FBN2	2
GO:0048592	eye morphogenesis	2/2	141/16992	6.83729e-05	0.000518494	1.79929e-05	FBN1/FBN2	2
GO:0007179	transforming growth factor beta receptor signaling pathway	2/2	168/16992	9.71767e-05	0.000680237	2.36057e-05	FBN1/FBN2	2
GO:0090092	regulation of transmembrane receptor protein serine/threonine kinase signaling pathway	2/2	207/16992	0.000147698	0.000914851	3.17473e-05	FBN1/FBN2	2
GO:0071560	cellular response to transforming growth factor beta stimulus	2/2	214/16992	0.000157881	0.000914851	3.17473e-05	FBN1/FBN2	2
GO:0071559	response to transforming growth factor beta	2/2	216/16992	0.000160853	0.000914851	3.17473e-05	FBN1/FBN2	2
GO:0090287	regulation of cellular response to growth factor stimulus	2/2	236/16992	0.000192095	0.00102827	3.56833e-05	FBN1/FBN2	2
GO:0090596	sensory organ morphogenesis	2/2	248/16992	0.000212171	0.00107264	3.72229e-05	FBN1/FBN2	2
GO:0048562	embryonic organ morphogenesis	2/2	284/16992	0.000278382	0.00127537	4.42579e-05	FBN1/FBN2	2
GO:0043010	camera-type eye development	2/2	292/16992	0.000294315	0.00127537	4.42579e-05	FBN1/FBN2	2
GO:0051235	maintenance of location	2/2	292/16992	0.000294315	0.00127537	4.42579e-05	FBN1/FBN2	2
GO:0007178	transmembrane receptor protein serine/threonine kinase signaling pathway	2/2	312/16992	0.000336087	0.00130727	4.5365e-05	FBN1/FBN2	2
GO:0030198	extracellular matrix organization	2/2	315/16992	0.000342592	0.00130727	4.5365e-05	FBN1/FBN2	2
GO:0043062	extracellular structure organization	2/2	316/16992	0.000344774	0.00130727	4.5365e-05	FBN1/FBN2	2
GO:0001654	eye development	2/2	337/16992	0.000392198	0.0014276	4.95408e-05	FBN1/FBN2	2
GO:0048568	embryonic organ development	2/2	420/16992	0.000609537	0.00213338	7.40328e-05	FBN1/FBN2	2
GO:0001501	skeletal system development	2/2	485/16992	0.000813062	0.00274032	9.5095e-05	FBN1/FBN2	2
GO:0060346	bone trabecula formation	1/2	10/16992	0.00117671	0.00382432	0.000132712	FBN2	1
GO:1903011	negative regulation of bone development	1/2	11/16992	0.00129435	0.00392618	0.000136247	FBN1	1
GO:2001204	regulation of osteoclast development	1/2	11/16992	0.00129435	0.00392618	0.000136247	FBN1	1
GO:0061430	bone trabecula morphogenesis	1/2	12/16992	0.00141197	0.00414482	0.000143834	FBN2	1
GO:0009886	post-embryonic animal morphogenesis	1/2	13/16992	0.00152959	0.00434978	0.000150947	FBN1	1
GO:0048569	post-embryonic animal organ development	1/2	15/16992	0.00176481	0.0048666	0.000168881	FBN1	1
GO:0036035	osteoclast development	1/2	17/16992	0.002	0.00535294	0.000185758	FBN1	1
GO:1903010	regulation of bone development	1/2	22/16992	0.00258785	0.00672842	0.000233491	FBN1	1
GO:0045671	negative regulation of osteoclast differentiation	1/2	25/16992	0.00294048	0.00743289	0.000257937	FBN1	1
GO:0060343	trabecula formation	1/2	26/16992	0.00305801	0.00752106	0.000260997	FBN2	1
GO:0098751	bone cell development	1/2	33/16992	0.00388052	0.00929283	0.000322481	FBN1	1
GO:0030501	positive regulation of bone mineralization	1/2	35/16992	0.00411546	0.00960275	0.000333236	FBN2	1
GO:0070169	positive regulation of biomineral tissue development	1/2	39/16992	0.00458526	0.0104315	0.000361994	FBN2	1
GO:0002762	negative regulation of myeloid leukocyte differentiation	1/2	44/16992	0.00517235	0.0114801	0.000398384	FBN1	1
GO:0030514	negative regulation of BMP signaling pathway	1/2	46/16992	0.00540714	0.0117155	0.000406552	FBN1	1
GO:0061383	trabecula morphogenesis	1/2	48/16992	0.0056419	0.0119398	0.000414338	FBN2	1
GO:0033627	cell adhesion mediated by integrin	1/2	55/16992	0.00646335	0.0130703	0.000453568	FBN1	1
GO:0061515	myeloid cell development	1/2	55/16992	0.00646335	0.0130703	0.000453568	FBN1	1
GO:0045669	positive regulation of osteoblast differentiation	1/2	57/16992	0.00669798	0.0132504	0.000459816	FBN2	1
GO:0045670	regulation of osteoclast differentiation	1/2	63/16992	0.00740173	0.014331	0.000497316	FBN1	1
GO:0030500	regulation of bone mineralization	1/2	68/16992	0.00798799	0.0151439	0.000525525	FBN2	1
GO:0070167	regulation of biomineral tissue development	1/2	76/16992	0.00892564	0.0165762	0.000575229	FBN2	1
GO:0030510	regulation of BMP signaling pathway	1/2	82/16992	0.0096286	0.0169786	0.000589195	FBN1	1
GO:0045778	positive regulation of ossification	1/2	82/16992	0.0096286	0.0169786	0.000589195	FBN2	1
GO:1902106	negative regulation of leukocyte differentiation	1/2	84/16992	0.00986286	0.0169786	0.000589195	FBN1	1
GO:0045638	negative regulation of myeloid cell differentiation	1/2	85/16992	0.00997998	0.0169786	0.000589195	FBN1	1
GO:0030316	osteoclast differentiation	1/2	86/16992	0.0100971	0.0169786	0.000589195	FBN1	1
GO:0001656	metanephros development	1/2	88/16992	0.0103313	0.0169786	0.000589195	FBN1	1
GO:0009791	post-embryonic development	1/2	89/16992	0.0104484	0.0169786	0.000589195	FBN1	1
GO:0030282	bone mineralization	1/2	99/16992	0.0116189	0.0185495	0.000643708	FBN2	1
GO:0045667	regulation of osteoblast differentiation	1/2	109/16992	0.0127888	0.0199055	0.000690762	FBN2	1
GO:0002761	regulation of myeloid leukocyte differentiation	1/2	110/16992	0.0129057	0.0199055	0.000690762	FBN1	1
GO:0030326	embryonic limb morphogenesis	1/2	125/16992	0.0146591	0.0218685	0.000758885	FBN2	1
GO:0035113	embryonic appendage morphogenesis	1/2	125/16992	0.0146591	0.0218685	0.000758885	FBN2	1
GO:0031214	biomineral tissue development	1/2	130/16992	0.0152432	0.0221867	0.000769927	FBN2	1
GO:1903707	negative regulation of hemopoiesis	1/2	131/16992	0.01536	0.0221867	0.000769927	FBN1	1
GO:0035107	appendage morphogenesis	1/2	145/16992	0.0169945	0.0237923	0.000825645	FBN2	1
GO:0035108	limb morphogenesis	1/2	145/16992	0.0169945	0.0237923	0.000825645	FBN2	1
GO:0030509	BMP signaling pathway	1/2	148/16992	0.0173446	0.0239145	0.000829885	FBN1	1
GO:0071772	response to BMP	1/2	158/16992	0.0185111	0.0247722	0.000859647	FBN1	1
GO:0071773	cellular response to BMP stimulus	1/2	158/16992	0.0185111	0.0247722	0.000859647	FBN1	1
GO:0048736	appendage development	1/2	169/16992	0.0197934	0.0257314	0.000892934	FBN2	1
GO:0060173	limb development	1/2	169/16992	0.0197934	0.0257314	0.000892934	FBN2	1
GO:0060348	bone development	1/2	183/16992	0.0214242	0.0266323	0.000924198	FBN1	1
GO:0030278	regulation of ossification	1/2	184/16992	0.0215406	0.0266323	0.000924198	FBN2	1
GO:0002573	myeloid leukocyte differentiation	1/2	185/16992	0.021657	0.0266323	0.000924198	FBN1	1
GO:0045637	regulation of myeloid cell differentiation	1/2	185/16992	0.021657	0.0266323	0.000924198	FBN1	1
GO:0001649	osteoblast differentiation	1/2	204/16992	0.0238679	0.0289597	0.00100496	FBN2	1
GO:0048705	skeletal system morphogenesis	1/2	209/16992	0.0244492	0.0292747	0.0010159	FBN2	1
GO:1902105	regulation of leukocyte differentiation	1/2	239/16992	0.0279339	0.0330127	0.00114561	FBN1	1
GO:0001822	kidney development	1/2	265/16992	0.0309488	0.036107	0.00125299	FBN1	1
GO:0010721	negative regulation of cell development	1/2	274/16992	0.0319914	0.0368508	0.0012788	FBN1	1
GO:0072001	renal system development	1/2	280/16992	0.0326861	0.0371804	0.00129024	FBN1	1
GO:0071375	cellular response to peptide hormone stimulus	1/2	298/16992	0.0347688	0.0390612	0.00135551	FBN1	1
GO:0001655	urogenital system development	1/2	315/16992	0.0367337	0.0407654	0.00141465	FBN1	1
GO:1901653	cellular response to peptide	1/2	320/16992	0.0373112	0.0409075	0.00141958	FBN1	1
GO:1903706	regulation of hemopoiesis	1/2	324/16992	0.0377731	0.0409209	0.00142004	FBN1	1
GO:0030099	myeloid cell differentiation	1/2	333/16992	0.038812	0.0415517	0.00144193	FBN1	1
GO:0001503	ossification	1/2	373/16992	0.0434224	0.045947	0.00159446	FBN2	1
GO:0002683	negative regulation of immune system process	1/2	382/16992	0.0444582	0.0465023	0.00161373	FBN1	1
GO:0043434	response to peptide hormone	1/2	401/16992	0.0466431	0.0482332	0.0016738	FBN1	1

## Sheet: 18
ID	Description	GeneRatio	BgRatio	pvalue	p.adjust	qvalue	geneID	Count
GO:0070098	chemokine-mediated signaling pathway	3/3	81/16992	1.04363e-07	2.40034e-05	5.16321e-06	CCR5/CXCL12/CXCR4	3
GO:0030595	leukocyte chemotaxis	3/3	191/16992	1.39827e-06	0.000160801	3.45889e-05	CCR5/CXCL12/CXCR4	3
GO:0060326	cell chemotaxis	3/3	250/16992	3.14727e-06	0.000241291	5.19024e-05	CCR5/CXCL12/CXCR4	3
GO:0002407	dendritic cell chemotaxis	2/3	25/16992	6.22898e-06	0.000358166	7.70426e-05	CCR5/CXCR4	2
GO:0036336	dendritic cell migration	2/3	30/16992	9.03025e-06	0.000372366	8.00971e-05	CCR5/CXCR4	2
GO:0044803	multi-organism membrane organization	2/3	32/16992	1.02957e-05	0.000372366	8.00971e-05	CCR5/CXCR4	2
GO:0006874	cellular calcium ion homeostasis	3/3	392/16992	1.21863e-05	0.000372366	8.00971e-05	CCR5/CXCL12/CXCR4	3
GO:0055074	calcium ion homeostasis	3/3	405/16992	1.34426e-05	0.000372366	8.00971e-05	CCR5/CXCL12/CXCR4	3
GO:0072503	cellular divalent inorganic cation homeostasis	3/3	416/16992	1.45709e-05	0.000372366	8.00971e-05	CCR5/CXCL12/CXCR4	3
GO:0072507	divalent inorganic cation homeostasis	3/3	436/16992	1.67806e-05	0.000385955	8.302e-05	CCR5/CXCL12/CXCR4	3
GO:0050900	leukocyte migration	3/3	454/16992	1.89512e-05	0.000396251	8.52349e-05	CCR5/CXCL12/CXCR4	3
GO:0006875	cellular metal ion homeostasis	3/3	488/16992	2.35466e-05	0.00045131	9.70781e-05	CCR5/CXCL12/CXCR4	3
GO:0046718	viral entry into host cell	2/3	113/16992	0.000130936	0.00230976	0.000496836	CCR5/CXCR4	2
GO:0030260	entry into host cell	2/3	129/16992	0.000170721	0.00230976	0.000496836	CCR5/CXCR4	2
GO:0044409	entry into host	2/3	129/16992	0.000170721	0.00230976	0.000496836	CCR5/CXCR4	2
GO:0051806	entry into cell of other organism involved in symbiotic interaction	2/3	129/16992	0.000170721	0.00230976	0.000496836	CCR5/CXCR4	2
GO:0051828	entry into other organism involved in symbiotic interaction	2/3	129/16992	0.000170721	0.00230976	0.000496836	CCR5/CXCR4	2
GO:0019722	calcium-mediated signaling	2/3	151/16992	0.00023398	0.00298975	0.000643104	CCR5/CXCR4	2
GO:0070509	calcium ion import	2/3	159/16992	0.000259435	0.00314053	0.000675537	CCR5/CXCL12	2
GO:0050920	regulation of chemotaxis	2/3	172/16992	0.000303582	0.00349119	0.000750965	CXCL12/CXCR4	2
GO:0051701	interaction with host	2/3	196/16992	0.000394121	0.00431657	0.000928506	CCR5/CXCR4	2
GO:0019932	second-messenger-mediated signaling	2/3	230/16992	0.000542398	0.00567053	0.00121975	CCR5/CXCR4	2
GO:0061025	membrane fusion	2/3	238/16992	0.000580688	0.00580688	0.00124908	CCR5/CXCR4	2
GO:0007204	positive regulation of cytosolic calcium ion concentration	2/3	264/16992	0.000714052	0.00684299	0.00147195	CCR5/CXCR4	2
GO:0051480	regulation of cytosolic calcium ion concentration	2/3	298/16992	0.000908985	0.00836266	0.00179883	CCR5/CXCR4	2
GO:0009615	response to virus	2/3	313/16992	0.00100236	0.00886704	0.00190733	CXCL12/CXCR4	2
GO:0001666	response to hypoxia	2/3	332/16992	0.0011271	0.00960125	0.00206526	CXCL12/CXCR4	2
GO:0036293	response to decreased oxygen levels	2/3	340/16992	0.00118178	0.00970751	0.00208811	CXCL12/CXCR4	2
GO:0070482	response to oxygen levels	2/3	355/16992	0.00128775	0.0102132	0.00219689	CXCL12/CXCR4	2
GO:0006816	calcium ion transport	2/3	379/16992	0.00146662	0.0112441	0.00241863	CCR5/CXCL12	2
GO:0050769	positive regulation of neurogenesis	2/3	392/16992	0.00156828	0.0116356	0.00250286	CXCL12/CXCR4	2
GO:0070838	divalent metal ion transport	2/3	428/16992	0.00186728	0.0124865	0.00268588	CCR5/CXCL12	2
GO:0072511	divalent inorganic cation transport	2/3	432/16992	0.00190208	0.0124865	0.00268588	CCR5/CXCL12	2
GO:1904994	regulation of leukocyte adhesion to vascular endothelial cell	1/3	11/16992	0.00194095	0.0124865	0.00268588	CXCL12	1
GO:0019058	viral life cycle	2/3	449/16992	0.00205351	0.0124865	0.00268588	CCR5/CXCR4	2
GO:0010720	positive regulation of cell development	2/3	453/16992	0.00208997	0.0124865	0.00268588	CXCL12/CXCR4	2
GO:0051962	positive regulation of nervous system development	2/3	453/16992	0.00208997	0.0124865	0.00268588	CXCL12/CXCR4	2
GO:0033605	positive regulation of catecholamine secretion	1/3	12/16992	0.00211727	0.0124865	0.00268588	CXCL12	1
GO:0043217	myelin maintenance	1/3	12/16992	0.00211727	0.0124865	0.00268588	CXCR4	1
GO:0050930	induction of positive chemotaxis	1/3	14/16992	0.00246986	0.0142017	0.00305483	CXCL12	1
GO:0048714	positive regulation of oligodendrocyte differentiation	1/3	16/16992	0.00282237	0.0154558	0.00332459	CXCR4	1
GO:0048841	regulation of axon extension involved in axon guidance	1/3	16/16992	0.00282237	0.0154558	0.00332459	CXCL12	1
GO:0090026	positive regulation of monocyte chemotaxis	1/3	17/16992	0.00299859	0.016039	0.00345003	CXCL12	1
GO:2000406	positive regulation of T cell migration	1/3	20/16992	0.00352713	0.0173827	0.00373906	CXCL12	1
GO:0048846	axon extension involved in axon guidance	1/3	21/16992	0.00370326	0.0173827	0.00373906	CXCL12	1
GO:0050901	leukocyte tethering or rolling	1/3	21/16992	0.00370326	0.0173827	0.00373906	CXCL12	1
GO:0070723	response to cholesterol	1/3	21/16992	0.00370326	0.0173827	0.00373906	CCR5	1
GO:1902284	neuron projection extension involved in neuron projection guidance	1/3	21/16992	0.00370326	0.0173827	0.00373906	CXCL12	1
GO:1902667	regulation of axon guidance	1/3	21/16992	0.00370326	0.0173827	0.00373906	CXCL12	1
GO:0071677	positive regulation of mononuclear cell migration	1/3	22/16992	0.00387938	0.0174785	0.00375967	CXCL12	1
GO:0090025	regulation of monocyte chemotaxis	1/3	22/16992	0.00387938	0.0174785	0.00375967	CXCL12	1
GO:0002691	regulation of cellular extravasation	1/3	23/16992	0.00405548	0.0174785	0.00375967	CXCL12	1
GO:0036314	response to sterol	1/3	24/16992	0.00423155	0.0174785	0.00375967	CCR5	1
GO:0050927	positive regulation of positive chemotaxis	1/3	24/16992	0.00423155	0.0174785	0.00375967	CXCL12	1
GO:0061756	leukocyte adhesion to vascular endothelial cell	1/3	24/16992	0.00423155	0.0174785	0.00375967	CXCL12	1
GO:0050926	regulation of positive chemotaxis	1/3	25/16992	0.00440761	0.0174785	0.00375967	CXCL12	1
GO:2000403	positive regulation of lymphocyte migration	1/3	25/16992	0.00440761	0.0174785	0.00375967	CXCL12	1
GO:2000404	regulation of T cell migration	1/3	25/16992	0.00440761	0.0174785	0.00375967	CXCL12	1
GO:0014046	dopamine secretion	1/3	28/16992	0.00493565	0.0186098	0.00400303	CXCL12	1
GO:0014059	regulation of dopamine secretion	1/3	28/16992	0.00493565	0.0186098	0.00400303	CXCL12	1
GO:1902230	negative regulation of intrinsic apoptotic signaling pathway in response to DNA damage	1/3	28/16992	0.00493565	0.0186098	0.00400303	CXCL12	1
GO:0014808	release of sequestered calcium ion into cytosol by sarcoplasmic reticulum	1/3	29/16992	0.00511162	0.0189625	0.00407888	CCR5	1
GO:0048713	regulation of oligodendrocyte differentiation	1/3	30/16992	0.00528757	0.0190022	0.00408743	CXCR4	1
GO:1903514	calcium ion transport from endoplasmic reticulum to cytosol	1/3	30/16992	0.00528757	0.0190022	0.00408743	CCR5	1
GO:0051954	positive regulation of amine transport	1/3	31/16992	0.00546351	0.0193324	0.00415846	CXCL12	1
GO:0045687	positive regulation of glial cell differentiation	1/3	32/16992	0.00563942	0.0196525	0.00422731	CXCR4	1
GO:0002686	negative regulation of leukocyte migration	1/3	33/16992	0.0058153	0.0196694	0.00423095	CXCL12	1
GO:0070296	sarcoplasmic reticulum calcium ion transport	1/3	33/16992	0.0058153	0.0196694	0.00423095	CCR5	1
GO:1902229	regulation of intrinsic apoptotic signaling pathway in response to DNA damage	1/3	37/16992	0.00651865	0.0217288	0.00467394	CXCL12	1
GO:2000401	regulation of lymphocyte migration	1/3	39/16992	0.0068702	0.0221996	0.00477519	CXCL12	1
GO:0015872	dopamine transport	1/3	40/16992	0.00704595	0.0221996	0.00477519	CXCL12	1
GO:0045773	positive regulation of axon extension	1/3	40/16992	0.00704595	0.0221996	0.00477519	CXCL12	1
GO:0071675	regulation of mononuclear cell migration	1/3	40/16992	0.00704595	0.0221996	0.00477519	CXCL12	1
GO:0072678	T cell migration	1/3	41/16992	0.00722167	0.0224457	0.00482815	CXCL12	1
GO:2000107	negative regulation of leukocyte apoptotic process	1/3	43/16992	0.00757306	0.023224	0.00499556	CXCL12	1
GO:0014015	positive regulation of gliogenesis	1/3	46/16992	0.00809998	0.0241947	0.00520436	CXCR4	1
GO:0050433	regulation of catecholamine secretion	1/3	46/16992	0.00809998	0.0241947	0.00520436	CXCL12	1
GO:0045123	cellular extravasation	1/3	47/16992	0.00827558	0.0244023	0.00524902	CXCL12	1
GO:0050432	catecholamine secretion	1/3	49/16992	0.00862671	0.0251157	0.00540247	CXCL12	1
GO:0090280	positive regulation of calcium ion import	1/3	51/16992	0.00897777	0.0258111	0.00555204	CXCL12	1
GO:0050918	positive chemotaxis	1/3	54/16992	0.00950419	0.0269872	0.00580503	CXCL12	1
GO:0022029	telencephalon cell migration	1/3	56/16992	0.00985504	0.0273091	0.00587428	CXCL12	1
GO:0045685	regulation of glial cell differentiation	1/3	56/16992	0.00985504	0.0273091	0.00587428	CXCR4	1
GO:0002548	monocyte chemotaxis	1/3	59/16992	0.0103811	0.0277635	0.00597202	CXCL12	1
GO:0021885	forebrain cell migration	1/3	59/16992	0.0103811	0.0277635	0.00597202	CXCL12	1
GO:2001021	negative regulation of response to DNA damage stimulus	1/3	59/16992	0.0103811	0.0277635	0.00597202	CXCL12	1
GO:0006968	cellular defense response	1/3	60/16992	0.0105565	0.0279079	0.00600308	CCR5	1
GO:0051937	catecholamine transport	1/3	62/16992	0.0109071	0.0285071	0.00613197	CXCL12	1
GO:0001938	positive regulation of endothelial cell proliferation	1/3	70/16992	0.0123086	0.0318088	0.00684217	CXCL12	1
GO:0051952	regulation of amine transport	1/3	73/16992	0.0128339	0.0325223	0.00699564	CXCL12	1
GO:0015844	monoamine transport	1/3	74/16992	0.0130089	0.0325223	0.00699564	CXCL12	1
GO:0050772	positive regulation of axonogenesis	1/3	74/16992	0.0130089	0.0325223	0.00699564	CXCL12	1
GO:0030516	regulation of axon extension	1/3	76/16992	0.0133589	0.0330382	0.00710662	CXCL12	1
GO:0031100	animal organ regeneration	1/3	77/16992	0.0135339	0.0331149	0.00712311	CXCL12	1
GO:0071674	mononuclear cell migration	1/3	78/16992	0.0137089	0.0331899	0.00713925	CXCL12	1
GO:0008344	adult locomotory behavior	1/3	80/16992	0.0140587	0.0333351	0.00717048	CXCL12	1
GO:2000106	regulation of leukocyte apoptotic process	1/3	80/16992	0.0140587	0.0333351	0.00717048	CXCL12	1
GO:0015837	amine transport	1/3	81/16992	0.0142336	0.0334054	0.00718561	CXCL12	1
GO:0048709	oligodendrocyte differentiation	1/3	82/16992	0.0144085	0.0334743	0.00720042	CXCR4	1
GO:0072676	lymphocyte migration	1/3	83/16992	0.0145833	0.0335417	0.00721492	CXCL12	1
GO:0002690	positive regulation of leukocyte chemotaxis	1/3	86/16992	0.0151078	0.0344039	0.00740037	CXCL12	1
GO:2001243	negative regulation of intrinsic apoptotic signaling pathway	1/3	89/16992	0.015632	0.0352487	0.0075821	CXCL12	1
GO:0061387	regulation of extent of cell growth	1/3	90/16992	0.0158067	0.0352966	0.00759241	CXCL12	1
GO:0014013	regulation of gliogenesis	1/3	92/16992	0.0161561	0.0353895	0.0076124	CXCR4	1
GO:0015696	ammonium transport	1/3	92/16992	0.0161561	0.0353895	0.0076124	CXCL12	1
GO:0001936	regulation of endothelial cell proliferation	1/3	97/16992	0.0170291	0.0360457	0.00775354	CXCL12	1
GO:0008630	intrinsic apoptotic signaling pathway in response to DNA damage	1/3	97/16992	0.0170291	0.0360457	0.00775354	CXCL12	1
GO:0051928	positive regulation of calcium ion transport	1/3	98/16992	0.0172037	0.0360457	0.00775354	CXCL12	1
GO:1903038	negative regulation of leukocyte cell-cell adhesion	1/3	98/16992	0.0172037	0.0360457	0.00775354	CXCL12	1
GO:0071887	leukocyte apoptotic process	1/3	99/16992	0.0173782	0.0360457	0.00775354	CXCL12	1
GO:0048675	axon extension	1/3	100/16992	0.0175527	0.0360457	0.00775354	CXCL12	1
GO:0090279	regulation of calcium ion import	1/3	100/16992	0.0175527	0.0360457	0.00775354	CXCL12	1
GO:0002688	regulation of leukocyte chemotaxis	1/3	103/16992	0.0180761	0.0361522	0.00777644	CXCL12	1
GO:0051209	release of sequestered calcium ion into cytosol	1/3	103/16992	0.0180761	0.0361522	0.00777644	CCR5	1
GO:0051283	negative regulation of sequestering of calcium ion	1/3	103/16992	0.0180761	0.0361522	0.00777644	CCR5	1
GO:0051282	regulation of sequestering of calcium ion	1/3	104/16992	0.0182505	0.0361863	0.00778379	CCR5	1
GO:0051208	sequestering of calcium ion	1/3	107/16992	0.0187736	0.036651	0.00788375	CCR5	1
GO:0042552	myelination	1/3	109/16992	0.0191223	0.036651	0.00788375	CXCR4	1
GO:0097553	calcium ion transmembrane import into cytosol	1/3	109/16992	0.0191223	0.036651	0.00788375	CCR5	1
GO:1902656	calcium ion import into cytosol	1/3	109/16992	0.0191223	0.036651	0.00788375	CCR5	1
GO:0007272	ensheathment of neurons	1/3	112/16992	0.0196451	0.0370359	0.00796652	CXCR4	1
GO:0008366	axon ensheathment	1/3	112/16992	0.0196451	0.0370359	0.00796652	CXCR4	1
GO:0001935	endothelial cell proliferation	1/3	113/16992	0.0198193	0.0370606	0.00797184	CXCL12	1
GO:0002687	positive regulation of leukocyte migration	1/3	115/16992	0.0201677	0.0374079	0.00804655	CXCL12	1
GO:0051238	sequestering of metal ion	1/3	125/16992	0.0219085	0.0403117	0.00867117	CCR5	1
GO:0050921	positive regulation of chemotaxis	1/3	127/16992	0.0222564	0.0406219	0.0087379	CXCL12	1
GO:0060402	calcium ion transport into cytosol	1/3	128/16992	0.0224304	0.0406219	0.0087379	CCR5	1
GO:0010770	positive regulation of cell morphogenesis involved in differentiation	1/3	133/16992	0.0232997	0.0418666	0.00900563	CXCL12	1
GO:0001764	neuron migration	1/3	136/16992	0.023821	0.0424523	0.00913161	CXCL12	1
GO:0022408	negative regulation of cell-cell adhesion	1/3	137/16992	0.0239948	0.0424523	0.00913161	CXCL12	1
GO:0060401	cytosolic calcium ion transport	1/3	139/16992	0.0243422	0.042717	0.00918856	CCR5	1
GO:1990138	neuron projection extension	1/3	140/16992	0.0245159	0.042717	0.00918856	CXCL12	1
GO:0030534	adult behavior	1/3	142/16992	0.0248631	0.0429964	0.00924866	CXCL12	1
GO:0000187	activation of MAPK activity	1/3	147/16992	0.025731	0.0440416	0.00947347	CXCR4	1
GO:0008361	regulation of cell size	1/3	150/16992	0.0262515	0.0440416	0.00947347	CXCL12	1
GO:0050770	regulation of axonogenesis	1/3	150/16992	0.0262515	0.0440416	0.00947347	CXCL12	1
GO:2001242	regulation of intrinsic apoptotic signaling pathway	1/3	150/16992	0.0262515	0.0440416	0.00947347	CXCL12	1
GO:0071222	cellular response to lipopolysaccharide	1/3	151/16992	0.0264249	0.0440416	0.00947347	CCR5	1
GO:0030307	positive regulation of cell growth	1/3	154/16992	0.0269452	0.0445855	0.00959048	CXCL12	1
GO:0071219	cellular response to molecule of bacterial origin	1/3	157/16992	0.0274652	0.0446319	0.00960045	CCR5	1
GO:0002685	regulation of leukocyte migration	1/3	158/16992	0.0276385	0.0446319	0.00960045	CXCL12	1
GO:0048639	positive regulation of developmental growth	1/3	159/16992	0.0278118	0.0446319	0.00960045	CXCL12	1
GO:0008064	regulation of actin polymerization or depolymerization	1/3	161/16992	0.0281583	0.0446319	0.00960045	CXCL12	1
GO:0009408	response to heat	1/3	161/16992	0.0281583	0.0446319	0.00960045	CXCL12	1
GO:0050679	positive regulation of epithelial cell proliferation	1/3	161/16992	0.0281583	0.0446319	0.00960045	CXCL12	1
GO:0030832	regulation of actin filament length	1/3	162/16992	0.0283315	0.0446319	0.00960045	CXCL12	1
GO:2001020	regulation of response to DNA damage stimulus	1/3	165/16992	0.0288511	0.0451052	0.00970226	CXCL12	1
GO:0097529	myeloid leukocyte migration	1/3	166/16992	0.0290242	0.0451052	0.00970226	CXCL12	1
GO:0031099	regeneration	1/3	173/16992	0.0302356	0.0466724	0.0100394	CXCL12	1
GO:0071216	cellular response to biotic stimulus	1/3	179/16992	0.0312732	0.0478979	0.010303	CCR5	1
GO:0010001	glial cell differentiation	1/3	180/16992	0.031446	0.0478979	0.010303	CXCR4	1
GO:0032845	negative regulation of homeostatic process	1/3	183/16992	0.0319645	0.0483109	0.0103918	CCR5	1
GO:0008154	actin polymerization or depolymerization	1/3	184/16992	0.0321372	0.0483109	0.0103918	CXCL12	1
GO:0048588	developmental cell growth	1/3	186/16992	0.0324827	0.0485132	0.0104353	CXCL12	1
GO:0097305	response to alcohol	1/3	188/16992	0.0328281	0.0487127	0.0104782	CCR5	1
GO:0007626	locomotory behavior	1/3	192/16992	0.0335187	0.0494185	0.0106301	CXCL12	1
GO:2000021	regulation of ion homeostasis	1/3	195/16992	0.0340364	0.0498622	0.0107255	CCR5	1

## Sheet: 19-no kegg
ID	Description	GeneRatio	BgRatio	pvalue	p.adjust	qvalue	geneID	Count
GO:0048384	retinoic acid receptor signaling pathway	1/2	30/16992	0.00352806	0.0495501	0.00579533	ESRRG	1
GO:0000184	nuclear-transcribed mRNA catabolic process, nonsense-mediated decay	1/2	120/16992	0.0140748	0.0495501	0.00579533	PNRC1	1
GO:0006367	transcription initiation from RNA polymerase II promoter	1/2	174/16992	0.020376	0.0495501	0.00579533	ESRRG	1
GO:0043401	steroid hormone mediated signaling pathway	1/2	183/16992	0.0214242	0.0495501	0.00579533	ESRRG	1
GO:0000956	nuclear-transcribed mRNA catabolic process	1/2	203/16992	0.0237516	0.0495501	0.00579533	PNRC1	1
GO:0006402	mRNA catabolic process	1/2	222/16992	0.02596	0.0495501	0.00579533	PNRC1	1
GO:0009755	hormone-mediated signaling pathway	1/2	223/16992	0.0260762	0.0495501	0.00579533	ESRRG	1
GO:0006352	DNA-templated transcription, initiation	1/2	232/16992	0.0271213	0.0495501	0.00579533	ESRRG	1
GO:0071383	cellular response to steroid hormone stimulus	1/2	246/16992	0.028746	0.0495501	0.00579533	ESRRG	1
GO:0006401	RNA catabolic process	1/2	252/16992	0.0294419	0.0495501	0.00579533	PNRC1	1
GO:0030522	intracellular receptor signaling pathway	1/2	272/16992	0.0317598	0.0495501	0.00579533	ESRRG	1
GO:0090305	nucleic acid phosphodiester bond hydrolysis	1/2	283/16992	0.0330334	0.0495501	0.00579533	PNRC1	1

## Sheet: 2-no kegg
ID	Description	GeneRatio	BgRatio	pvalue	p.adjust	qvalue	geneID	Count
GO:0043162	ubiquitin-dependent protein catabolic process via the multivesicular body sorting pathway	1/2	18/16992	0.00211758	0.0167832	0.00252379	TOM1L1	1
GO:0031954	positive regulation of protein autophosphorylation	1/2	26/16992	0.00305801	0.0167832	0.00252379	TOM1L1	1
GO:0031952	regulation of protein autophosphorylation	1/2	41/16992	0.00482012	0.0167832	0.00252379	TOM1L1	1
GO:0045839	negative regulation of mitotic nuclear division	1/2	41/16992	0.00482012	0.0167832	0.00252379	TOM1L1	1
GO:0051784	negative regulation of nuclear division	1/2	51/16992	0.00599399	0.0167832	0.00252379	TOM1L1	1
GO:0007088	regulation of mitotic nuclear division	1/2	151/16992	0.0176946	0.0405189	0.00609307	TOM1L1	1
GO:0051783	regulation of nuclear division	1/2	173/16992	0.0202595	0.0405189	0.00609307	TOM1L1	1
GO:0046777	protein autophosphorylation	1/2	233/16992	0.0272374	0.0439339	0.0066066	TOM1L1	1
GO:0010948	negative regulation of cell cycle process	1/2	271/16992	0.0316439	0.0439339	0.0066066	TOM1L1	1
GO:0045930	negative regulation of mitotic cell cycle	1/2	274/16992	0.0319914	0.0439339	0.0066066	TOM1L1	1
GO:0032147	activation of protein kinase activity	1/2	298/16992	0.0347688	0.0439339	0.0066066	TOM1L1	1
GO:0010639	negative regulation of organelle organization	1/2	323/16992	0.0376576	0.0439339	0.0066066	TOM1L1	1

## Sheet: 20
ID	Description	GeneRatio	BgRatio	pvalue	p.adjust	qvalue	geneID	Count
GO:0055001	muscle cell development	2/3	151/16992	0.00023398	0.015523	0.00352796	MYBPC1/SGCG	2
GO:0042692	muscle cell differentiation	2/3	362/16992	0.00133874	0.015523	0.00352796	MYBPC1/SGCG	2
GO:1903829	positive regulation of cellular protein localization	2/3	375/16992	0.00143601	0.015523	0.00352796	MYBPC1/CCT6A	2
GO:0070203	regulation of establishment of protein localization to telomere	1/3	10/16992	0.0017646	0.015523	0.00352796	CCT6A	1
GO:0070202	regulation of establishment of protein localization to chromosome	1/3	11/16992	0.00194095	0.015523	0.00352796	CCT6A	1
GO:1904816	positive regulation of protein localization to chromosome, telomeric region	1/3	11/16992	0.00194095	0.015523	0.00352796	CCT6A	1
GO:0071688	striated muscle myosin thick filament assembly	1/3	13/16992	0.00229358	0.015523	0.00352796	MYBPC1	1
GO:1904814	regulation of protein localization to chromosome, telomeric region	1/3	13/16992	0.00229358	0.015523	0.00352796	CCT6A	1
GO:0031034	myosin filament assembly	1/3	14/16992	0.00246986	0.015523	0.00352796	MYBPC1	1
GO:0031033	myosin filament organization	1/3	15/16992	0.00264612	0.015523	0.00352796	MYBPC1	1
GO:0070200	establishment of protein localization to telomere	1/3	15/16992	0.00264612	0.015523	0.00352796	CCT6A	1
GO:1904872	regulation of telomerase RNA localization to Cajal body	1/3	15/16992	0.00264612	0.015523	0.00352796	CCT6A	1
GO:1904874	positive regulation of telomerase RNA localization to Cajal body	1/3	15/16992	0.00264612	0.015523	0.00352796	CCT6A	1
GO:0090670	RNA localization to Cajal body	1/3	16/16992	0.00282237	0.015523	0.00352796	CCT6A	1
GO:0090671	telomerase RNA localization to Cajal body	1/3	16/16992	0.00282237	0.015523	0.00352796	CCT6A	1
GO:0090672	telomerase RNA localization	1/3	16/16992	0.00282237	0.015523	0.00352796	CCT6A	1
GO:0070199	establishment of protein localization to chromosome	1/3	23/16992	0.00405548	0.0209931	0.00477115	CCT6A	1
GO:0070198	protein localization to chromosome, telomeric region	1/3	27/16992	0.00475966	0.0232694	0.00528851	CCT6A	1
GO:0032212	positive regulation of telomere maintenance via telomerase	1/3	33/16992	0.0058153	0.0258428	0.00587335	CCT6A	1
GO:0006458	'de novo' protein folding	1/3	35/16992	0.00616702	0.0258428	0.00587335	CCT6A	1
GO:1904358	positive regulation of telomere maintenance via telomere lengthening	1/3	35/16992	0.00616702	0.0258428	0.00587335	CCT6A	1
GO:0030049	muscle filament sliding	1/3	39/16992	0.0068702	0.026286	0.00597409	MYBPC1	1
GO:0033275	actin-myosin filament sliding	1/3	39/16992	0.0068702	0.026286	0.00597409	MYBPC1	1
GO:0045214	sarcomere organization	1/3	43/16992	0.00757306	0.0277679	0.00631088	MYBPC1	1
GO:0032210	regulation of telomere maintenance via telomerase	1/3	48/16992	0.00845116	0.0291981	0.00663593	CCT6A	1
GO:0032206	positive regulation of telomere maintenance	1/3	49/16992	0.00862671	0.0291981	0.00663593	CCT6A	1
GO:1904356	regulation of telomere maintenance via telomere lengthening	1/3	55/16992	0.00967962	0.0315484	0.00717009	CCT6A	1
GO:0030239	myofibril assembly	1/3	59/16992	0.0103811	0.032268	0.00733365	MYBPC1	1
GO:0007004	telomere maintenance via telomerase	1/3	62/16992	0.0109071	0.032268	0.00733365	CCT6A	1
GO:2000573	positive regulation of DNA biosynthetic process	1/3	63/16992	0.0110823	0.032268	0.00733365	CCT6A	1
GO:0061077	chaperone-mediated protein folding	1/3	65/16992	0.0114328	0.032268	0.00733365	CCT6A	1
GO:0006278	RNA-dependent DNA biosynthetic process	1/3	70/16992	0.0123086	0.032268	0.00733365	CCT6A	1
GO:0034502	protein localization to chromosome	1/3	70/16992	0.0123086	0.032268	0.00733365	CCT6A	1
GO:0010833	telomere maintenance via telomere lengthening	1/3	73/16992	0.0128339	0.032268	0.00733365	CCT6A	1
GO:0032204	regulation of telomere maintenance	1/3	73/16992	0.0128339	0.032268	0.00733365	CCT6A	1
GO:1903955	positive regulation of protein targeting to mitochondrion	1/3	86/16992	0.0151078	0.0369301	0.00839321	MYBPC1	1
GO:2000278	regulation of DNA biosynthetic process	1/3	95/16992	0.01668	0.0380308	0.00864336	CCT6A	1
GO:0010927	cellular component assembly involved in morphogenesis	1/3	96/16992	0.0168546	0.0380308	0.00864336	MYBPC1	1
GO:1903214	regulation of protein targeting to mitochondrion	1/3	96/16992	0.0168546	0.0380308	0.00864336	MYBPC1	1
GO:0070252	actin-mediated cell contraction	1/3	104/16992	0.0182505	0.0401511	0.00912525	MYBPC1	1
GO:1903749	positive regulation of establishment of protein localization to mitochondrion	1/3	115/16992	0.0201677	0.0432869	0.00983793	MYBPC1	1
GO:0030048	actin filament-based movement	1/3	121/16992	0.0212125	0.0444452	0.0101012	MYBPC1	1
GO:1900182	positive regulation of protein localization to nucleus	1/3	126/16992	0.0220825	0.0448607	0.0101956	CCT6A	1
GO:1903747	regulation of establishment of protein localization to mitochondrion	1/3	128/16992	0.0224304	0.0448607	0.0101956	MYBPC1	1
GO:0055002	striated muscle cell development	1/3	136/16992	0.023821	0.0465833	0.0105871	MYBPC1	1
GO:0050821	protein stabilization	1/3	146/16992	0.0255575	0.0477685	0.0108565	CCT6A	1
GO:0000723	telomere maintenance	1/3	149/16992	0.026078	0.0477685	0.0108565	CCT6A	1
GO:0006626	protein targeting to mitochondrion	1/3	149/16992	0.026078	0.0477685	0.0108565	MYBPC1	1
GO:2001252	positive regulation of chromosome organization	1/3	152/16992	0.0265984	0.0477685	0.0108565	CCT6A	1
GO:0032200	telomere organization	1/3	162/16992	0.0283315	0.0488249	0.0110966	CCT6A	1
GO:0006941	striated muscle contraction	1/3	165/16992	0.0288511	0.0488249	0.0110966	MYBPC1	1
GO:0031032	actomyosin structure organization	1/3	165/16992	0.0288511	0.0488249	0.0110966	MYBPC1	1
GO:0010822	positive regulation of mitochondrion organization	1/3	170/16992	0.0297166	0.0493407	0.0112138	MYBPC1	1

[truncated: 17 more sheets: 21, 22, 23, 24, 25, 26, 27, 28, 29, 3-4 p53, 30, 4-4, 5-4, 6-4Mark signalling pathway, 7-4p53, 8-4, 9-no kegg]
