# Supplementary material for: Network-based logistic regression integration method for biomarker identification
Source: BMC Syst Biol. 2018 Dec 31;12(Suppl 9):135. doi: 10.1186/s12918-018-0657-8 (PMC6311907; doi:10.1186/s12918-018-0657-8)
Supplement: Supplementary file 3 — GO:CC enrichment results of the subnetwork biomarkers. The enrichment of GO: CC is included. (XLSX 46 kb) [file 12918_2018_657_MOESM3_ESM.xlsx]

## Sheet: 1-4 im
ID	Description	GeneRatio	BgRatio	pvalue	p.adjust	qvalue	geneID	Count
GO:0016592	mediator complex	3/31	35/18122	2.85849e-05	0.0032015	0.00237706	MED4/CCNC/MED27	3
GO:0035631	CD40 receptor complex	2/31	11/18122	0.000154272	0.00863922	0.00641446	BIRC2/TRAF2	2
GO:0005874	microtubule	5/31	389/18122	0.000476397	0.0177855	0.0132054	APPBP2/SPAG5/EMD/BCL10/PRC1	5
GO:0000922	spindle pole	3/31	135/18122	0.00156007	0.0436819	0.032433	SPAG5/PRC1/DLGAP5	3

## Sheet: 11-no kegg
ID	Description	GeneRatio	BgRatio	pvalue	p.adjust	qvalue	geneID	Count
GO:0043202	lysosomal lumen	1/2	92/18122	0.0101279	0.0482704	0.00508109	VCAN	1
GO:0005796	Golgi lumen	1/2	101/18122	0.0111159	0.0482704	0.00508109	VCAN	1
GO:0005775	vacuolar lumen	1/2	169/18122	0.0185649	0.0482704	0.00508109	VCAN	1
GO:0030667	secretory granule membrane	1/2	295/18122	0.032293	0.0482704	0.00508109	CD44	1
GO:0043235	receptor complex	1/2	321/18122	0.0351138	0.0482704	0.00508109	CD44	1
GO:0005578	proteinaceous extracellular matrix	1/2	359/18122	0.039229	0.0482704	0.00508109	VCAN	1
GO:0005925	focal adhesion	1/2	390/18122	0.0425796	0.0482704	0.00508109	CD44	1
GO:0005924	cell-substrate adherens junction	1/2	393/18122	0.0429036	0.0482704	0.00508109	CD44	1
GO:0030055	cell-substrate junction	1/2	398/18122	0.0434434	0.0482704	0.00508109	CD44	1

## Sheet: 12-4
ID	Description	GeneRatio	BgRatio	pvalue	p.adjust	qvalue	geneID	Count
GO:0014069	postsynaptic density	3/8	195/18122	6.60276e-05	0.00115608	0.000646493	EPB41L3/FYN/DNM3	3
GO:0099572	postsynaptic specialization	3/8	197/18122	6.80625e-05	0.00115608	0.000646493	EPB41L3/FYN/DNM3	3
GO:0032279	asymmetric synapse	3/8	199/18122	7.01382e-05	0.00115608	0.000646493	EPB41L3/FYN/DNM3	3
GO:0098984	neuron to neuron synapse	3/8	201/18122	7.22551e-05	0.00115608	0.000646493	EPB41L3/FYN/DNM3	3
GO:0098794	postsynapse	3/8	407/18122	0.000578999	0.00622715	0.00348229	EPB41L3/FYN/DNM3	3
GO:0005884	actin filament	2/8	84/18122	0.000583795	0.00622715	0.00348229	CD2AP/FYN	2
GO:0015629	actin cytoskeleton	3/8	445/18122	0.000751258	0.00686864	0.00384102	CD2AP/FYN/TNNT1	3
GO:0043083	synaptic cleft	1/8	10/18122	0.00440686	0.0308488	0.017251	DNM3	1
GO:0044224	juxtaparanode region of axon	1/8	10/18122	0.00440686	0.0308488	0.017251	EPB41L3	1
GO:0033270	paranode region of axon	1/8	11/18122	0.00484661	0.0308488	0.017251	EPB41L3	1
GO:0019898	extrinsic component of membrane	2/8	257/18122	0.00530214	0.0308488	0.017251	EPB41L3/FYN	2
GO:0005865	striated muscle thin filament	1/8	16/18122	0.00704281	0.0346723	0.0193891	TNNT1	1
GO:0030673	axolemma	1/8	16/18122	0.00704281	0.0346723	0.0193891	EPB41L3	1
GO:0036379	myofilament	1/8	19/18122	0.00835849	0.0382102	0.0213676	TNNT1	1
GO:0031252	cell leading edge	2/8	355/18122	0.00991004	0.0422828	0.023645	EPB41L3/CD2AP	2
GO:0030424	axon	2/8	385/18122	0.011581	0.0455846	0.0254914	EPB41L3/DNM3	2
GO:0031941	filamentous actin	1/8	28/18122	0.0122964	0.0455846	0.0254914	CD2AP	1
GO:0005911	cell-cell junction	2/8	406/18122	0.0128207	0.0455846	0.0254914	EPB41L3/CD2AP	2
GO:0048786	presynaptic active zone	1/8	32/18122	0.0140422	0.0473	0.0264506	PPFIA1	1
GO:0032589	neuron projection membrane	1/8	37/18122	0.0162206	0.048767	0.027271	EPB41L3	1
GO:0030425	dendrite	2/8	462/18122	0.0164011	0.048767	0.027271	FYN/DNM3	2
GO:0005891	voltage-gated calcium channel complex	1/8	39/18122	0.0170908	0.048767	0.027271	HSPA2	1
GO:0001917	photoreceptor inner segment	1/8	40/18122	0.0175256	0.048767	0.027271	DNM3	1

## Sheet: 13-no kegg
ID	Description	GeneRatio	BgRatio	pvalue	p.adjust	qvalue	Count

## Sheet: 15
ID	Description	GeneRatio	BgRatio	pvalue	p.adjust	qvalue	geneID	Count
GO:0042734	presynaptic membrane	1/2	69/18122	0.00760077	0.040258	0.0017657	CASK	1
GO:0005901	caveola	1/2	72/18122	0.00793058	0.040258	0.0017657	PTGS2	1
GO:0060170	ciliary membrane	1/2	81/18122	0.00891968	0.040258	0.0017657	CASK	1
GO:0044853	plasma membrane raft	1/2	85/18122	0.00935912	0.040258	0.0017657	PTGS2	1
GO:0005604	basement membrane	1/2	93/18122	0.0102377	0.040258	0.0017657	CASK	1
GO:0016363	nuclear matrix	1/2	100/18122	0.0110062	0.040258	0.0017657	CASK	1
GO:0044420	extracellular matrix component	1/2	119/18122	0.0130904	0.040258	0.0017657	CASK	1
GO:0034399	nuclear periphery	1/2	122/18122	0.0134193	0.040258	0.0017657	CASK	1
GO:0016323	basolateral plasma membrane	1/2	202/18122	0.0221697	0.0483346	0.00211994	CASK	1
GO:0005788	endoplasmic reticulum lumen	1/2	203/18122	0.0222788	0.0483346	0.00211994	PTGS2	1
GO:0045121	membrane raft	1/2	285/18122	0.031207	0.0483346	0.00211994	PTGS2	1
GO:0098857	membrane microdomain	1/2	286/18122	0.0313156	0.0483346	0.00211994	PTGS2	1
GO:0097060	synaptic membrane	1/2	291/18122	0.0318587	0.0483346	0.00211994	CASK	1
GO:0031253	cell projection membrane	1/2	299/18122	0.0327272	0.0483346	0.00211994	CASK	1
GO:0098793	presynapse	1/2	343/18122	0.0374973	0.0483346	0.00211994	CASK	1
GO:0005578	proteinaceous extracellular matrix	1/2	359/18122	0.039229	0.0483346	0.00211994	CASK	1
GO:0098589	membrane region	1/2	361/18122	0.0394453	0.0483346	0.00211994	PTGS2	1
GO:0044441	ciliary part	1/2	389/18122	0.0424716	0.0483346	0.00211994	CASK	1
GO:0005925	focal adhesion	1/2	390/18122	0.0425796	0.0483346	0.00211994	CASK	1
GO:0005924	cell-substrate adherens junction	1/2	393/18122	0.0429036	0.0483346	0.00211994	CASK	1
GO:0030055	cell-substrate junction	1/2	398/18122	0.0434434	0.0483346	0.00211994	CASK	1
GO:0005911	cell-cell junction	1/2	406/18122	0.0443067	0.0483346	0.00211994	CASK	1

## Sheet: 16-no kegg
ID	Description	GeneRatio	BgRatio	pvalue	p.adjust	qvalue	geneID	Count
GO:0001527	microfibril	2/2	10/18122	2.74065e-07	1.09626e-06		FBN1/FBN2	2
GO:0044420	extracellular matrix component	2/2	119/18122	4.27603e-05	8.55206e-05		FBN1/FBN2	2
GO:0005578	proteinaceous extracellular matrix	2/2	359/18122	0.000391371	0.000521829		FBN1/FBN2	2
GO:0005604	basement membrane	1/2	93/18122	0.0102377	0.0102377		FBN1	1

## Sheet: 18
ID	Description	GeneRatio	BgRatio	pvalue	p.adjust	qvalue	geneID	Count
GO:0009897	external side of plasma membrane	2/3	258/18122	0.000600034	0.00300017	0.00126323	CCR5/CXCL12	2
GO:0098552	side of membrane	2/3	462/18122	0.00191277	0.00478193	0.00201344	CCR5/CXCL12	2

## Sheet: 19-no kegg
ID	Description	GeneRatio	BgRatio	pvalue	p.adjust	qvalue	geneID	Count
GO:0000932	P-body	1/2	104/18122	0.0114451	0.021078		PNRC1	1
GO:0036464	cytoplasmic ribonucleoprotein granule	1/2	181/18122	0.0198765	0.021078		PNRC1	1
GO:0035770	ribonucleoprotein granule	1/2	192/18122	0.021078	0.021078		PNRC1	1

## Sheet: 2-no kegg
ID	Description	GeneRatio	BgRatio	pvalue	p.adjust	qvalue	geneID	Count
GO:0005795	Golgi stack	1/2	123/18122	0.013529	0.0495862		TOM1L1	1
GO:0098791	Golgi subcompartment	1/2	291/18122	0.0318587	0.0495862		TOM1L1	1
GO:0031984	organelle subcompartment	1/2	309/18122	0.0338124	0.0495862		TOM1L1	1
GO:0010008	endosome membrane	1/2	421/18122	0.0459244	0.0495862		TOM1L1	1
GO:0044440	endosomal part	1/2	455/18122	0.0495862	0.0495862		TOM1L1	1

## Sheet: 20
ID	Description	GeneRatio	BgRatio	pvalue	p.adjust	qvalue	geneID	Count
GO:0005832	chaperonin-containing T-complex	1/3	12/18122	0.00198533	0.014315	0.00143509	CCT6A	1
GO:0101031	chaperone complex	1/3	13/18122	0.00215066	0.014315	0.00143509	CCT6A	1
GO:0016010	dystrophin-associated glycoprotein complex	1/3	21/18122	0.0034726	0.014315	0.00143509	SGCG	1
GO:0090665	glycoprotein complex	1/3	21/18122	0.0034726	0.014315	0.00143509	SGCG	1
GO:0032982	myosin filament	1/3	22/18122	0.00363776	0.014315	0.00143509	MYBPC1	1
GO:0005859	muscle myosin complex	1/3	27/18122	0.0044633	0.014315	0.00143509	MYBPC1	1
GO:0031430	M band	1/3	29/18122	0.00479338	0.014315	0.00143509	MYBPC1	1
GO:0016460	myosin II complex	1/3	33/18122	0.00545333	0.014315	0.00143509	MYBPC1	1
GO:0031672	A band	1/3	41/18122	0.00677236	0.0158022	0.00158418	MYBPC1	1
GO:0016459	myosin complex	1/3	71/18122	0.0117083	0.0245875	0.00246491	MYBPC1	1
GO:0030018	Z disc	1/3	118/18122	0.0194084	0.0339647	0.00340498	MYBPC1	1
GO:0042383	sarcolemma	1/3	118/18122	0.0194084	0.0339647	0.00340498	SGCG	1
GO:0031674	I band	1/3	132/18122	0.0216943	0.0350446	0.00351325	MYBPC1	1
GO:0030017	sarcomere	1/3	187/18122	0.0306402	0.0429799	0.00430876	MYBPC1	1
GO:0044449	contractile fiber part	1/3	204/18122	0.0333942	0.0429799	0.00430876	MYBPC1	1
GO:0030016	myofibril	1/3	209/18122	0.0342032	0.0429799	0.00430876	MYBPC1	1
GO:0043292	contractile fiber	1/3	219/18122	0.0358199	0.0429799	0.00430876	MYBPC1	1
GO:0098797	plasma membrane protein complex	1/3	232/18122	0.0379188	0.0429799	0.00430876	SGCG	1
GO:0044445	cytosolic part	1/3	238/18122	0.0388866	0.0429799	0.00430876	CCT6A	1

[truncated: 17 more sheets: 21, 22, 23, 24, 25, 26, 27, 28, 29, 3-4 p53, 30, 4-4, 5-4, 6-4Mark signalling pathway, 7-4p53, 8-4, 9-no kegg]
