# Supplementary material for: Network-based logistic regression integration method for biomarker identification
Source: BMC Syst Biol. 2018 Dec 31;12(Suppl 9):135. doi: 10.1186/s12918-018-0657-8 (PMC6311907; doi:10.1186/s12918-018-0657-8)
Supplement: Supplementary file 4 — GO:MF enrichment results of the subnetwork biomarkers. The enrichment of GO: MF is included. (XLSX 69 kb) [file 12918_2018_657_MOESM4_ESM.xlsx]

## Sheet: 1-4 im
ID

## Sheet: 10-no kegg
ID

## Sheet: 11-no kegg
ID

## Sheet: 12-4
ID

## Sheet: 13-no kegg
ID

## Sheet: 14-no cc p53
ID

## Sheet: 15
ID

## Sheet: 16-no kegg
ID

## Sheet: 18
ID

## Sheet: 19-no kegg
ID

[truncated: 19 more sheets: 2-no kegg, 20, 21, 22, 23, 24, 25, 26, 27, 28, 29, 3-4 p53, 30, 4-4, 5-4, 6-4Mark signalling pathway, 7-4p53, 8-4, 9-no kegg]
