# Supplementary material for: Network-based logistic regression integration method for biomarker identification
Source: BMC Syst Biol. 2018 Dec 31;12(Suppl 9):135. doi: 10.1186/s12918-018-0657-8 (PMC6311907; doi:10.1186/s12918-018-0657-8)
Supplement: Supplementary file 5 — KEGG pathway enrichment results of the subnetwork biomarkers. The enrichment of KEGG pathway is included. (XLSX 36 kb) [file 12918_2018_657_MOESM5_ESM.xlsx]

## Sheet: 1-4 im
ID	Description	GeneRatio	BgRatio	pvalue	p.adjust	qvalue	geneID	Count
hsa04064	NF-kappa B signaling pathway	3/15	95/7430	0.000824236	0.0372721	0.0325228	329/7186/8915	3
hsa04668	TNF signaling pathway	3/15	108/7430	0.00119665	0.0372721	0.0325228	10488/329/7186	3
hsa04919	Thyroid hormone signaling pathway	3/15	116/7430	0.00147127	0.0372721	0.0325228	29079/3065/9442	3
hsa04915	Estrogen signaling pathway	3/15	137/7430	0.0023721	0.0450699	0.0393269	10488/3866/54474	3

## Sheet: 12-4
ID	Description	GeneRatio	BgRatio	pvalue	p.adjust	qvalue	geneID	Count
hsa05100	Bacterial invasion of epithelial cells	2/4	74/7430	0.000579639	0.0168095	0.00915219	23607/26052	2
hsa05162	Measles	2/4	132/7430	0.00183608	0.021674	0.0118007	2534/3306	2
hsa04072	Phospholipase D signaling pathway	2/4	146/7430	0.00224214	0.021674	0.0118007	2534/26052	2
hsa04144	Endocytosis	2/4	244/7430	0.00616852	0.0447217	0.0243494	26052/3306	2

## Sheet: 14-no cc p53
ID	Description	GeneRatio	BgRatio	pvalue	p.adjust	qvalue	geneID	Count
hsa04960	Aldosterone-regulated sodium reabsorption	1/1	37/7430	0.00497981	0.0145357		2810	1
hsa04115	p53 signaling pathway	1/1	72/7430	0.00969044	0.0145357		2810	1
hsa04110	Cell cycle	1/1	124/7430	0.0166891	0.0166891		2810	1

## Sheet: 15
ID	Description	GeneRatio	BgRatio	pvalue	p.adjust	qvalue	geneID	Count
hsa04913	Ovarian steroidogenesis	1/1	49/7430	0.00659489	0.0232167		5743	1
hsa04923	Regulation of lipolysis in adipocytes	1/1	54/7430	0.00726783	0.0232167		5743	1
hsa04370	VEGF signaling pathway	1/1	59/7430	0.00794078	0.0232167		5743	1
hsa00590	Arachidonic acid metabolism	1/1	62/7430	0.00834455	0.0232167		5743	1
hsa05140	Leishmaniasis	1/1	74/7430	0.00995962	0.0232167		5743	1
hsa05204	Chemical carcinogenesis	1/1	82/7430	0.0110363	0.0232167		5743	1
hsa04657	IL-17 signaling pathway	1/1	93/7430	0.0125168	0.0232167		5743	1
hsa05222	Small cell lung cancer	1/1	93/7430	0.0125168	0.0232167		5743	1
hsa04064	NF-kappa B signaling pathway	1/1	95/7430	0.012786	0.0232167		5743	1
hsa04625	C-type lectin receptor signaling pathway	1/1	104/7430	0.0139973	0.0232167		5743	1
hsa04668	TNF signaling pathway	1/1	108/7430	0.0145357	0.0232167		5743	1
hsa04726	Serotonergic synapse	1/1	115/7430	0.0154778	0.0232167		5743	1
hsa04723	Retrograde endocannabinoid signaling	1/1	148/7430	0.0199192	0.0263026		5743	1
hsa04921	Oxytocin signaling pathway	1/1	152/7430	0.0204576	0.0263026		5743	1
hsa05167	Kaposi's sarcoma-associated herpesvirus infection	1/1	186/7430	0.0250336	0.0300404		5743	1
hsa05163	Human cytomegalovirus infection	1/1	225/7430	0.0302826	0.034068		5743	1
hsa05206	MicroRNAs in cancer	1/1	299/7430	0.0402423	0.0426095		5743	1
hsa05165	Human papillomavirus infection	1/1	319/7430	0.0429341	0.0429341		5743	1

## Sheet: 18
ID	Description	GeneRatio	BgRatio	pvalue	p.adjust	qvalue	geneID	Count
hsa04062	Chemokine signaling pathway	3/3	185/7430	1.51932e-05	0.000164473	2.8855e-05	1234/6387/7852	3
hsa05163	Human cytomegalovirus infection	3/3	225/7430	2.74122e-05	0.000164473	2.8855e-05	1234/6387/7852	3
hsa04060	Cytokine-cytokine receptor interaction	3/3	294/7430	6.13489e-05	0.000245396	4.30519e-05	1234/6387/7852	3
hsa04672	Intestinal immune network for IgA production	2/3	49/7430	0.000127293	0.000381878	6.69962e-05	6387/7852	2
hsa04670	Leukocyte transendothelial migration	2/3	112/7430	0.000669012	0.00160563	0.000281689	6387/7852	2
hsa04360	Axon guidance	2/3	175/7430	0.00162927	0.00325854	0.000571674	6387/7852	2
hsa04144	Endocytosis	2/3	244/7430	0.00315255	0.00540437	0.000948134	1234/7852	2

## Sheet: 20
ID	Description	GeneRatio	BgRatio	pvalue	p.adjust	qvalue	geneID	Count
hsa05416	Viral myocarditis	1/1	59/7430	0.00794078	0.0121131		6445	1
hsa05412	Arrhythmogenic right ventricular cardiomyopathy (ARVC)	1/1	72/7430	0.00969044	0.0121131		6445	1
hsa05410	Hypertrophic cardiomyopathy (HCM)	1/1	83/7430	0.0111709	0.0121131		6445	1
hsa05414	Dilated cardiomyopathy (DCM)	1/1	90/7430	0.0121131	0.0121131		6445	1

## Sheet: 21
ID	Description	GeneRatio	BgRatio	pvalue	p.adjust	qvalue	geneID	Count
hsa00030	Pentose phosphate pathway	1/1	30/7430	0.00403769	0.0148048		5214	1
hsa00052	Galactose metabolism	1/1	31/7430	0.00417227	0.0148048		5214	1
hsa00051	Fructose and mannose metabolism	1/1	33/7430	0.00444145	0.0148048		5214	1
hsa05230	Central carbon metabolism in cancer	1/1	65/7430	0.00874832	0.0151894		5214	1
hsa00010	Glycolysis / Gluconeogenesis	1/1	68/7430	0.00915209	0.0151894		5214	1
hsa01230	Biosynthesis of amino acids	1/1	74/7430	0.00995962	0.0151894		5214	1
hsa03018	RNA degradation	1/1	79/7430	0.0106326	0.0151894		5214	1
hsa01200	Carbon metabolism	1/1	116/7430	0.0156124	0.0161507		5214	1
hsa04919	Thyroid hormone signaling pathway	1/1	116/7430	0.0156124	0.0161507		5214	1
hsa04152	AMPK signaling pathway	1/1	120/7430	0.0161507	0.0161507		5214	1

## Sheet: 22
ID	Description	GeneRatio	BgRatio	pvalue	p.adjust	qvalue	geneID	Count
hsa05213	Endometrial cancer	3/3	58/7430	4.52e-07	4.56e-05	8.56e-06	1499/2932/5290	3
hsa05210	Colorectal cancer	3/3	86/7430	1.5e-06	7.26e-05	1.36e-05	1499/2932/5290	3
hsa05215	Prostate cancer	3/3	97/7430	2.16e-06	7.26e-05	1.36e-05	1499/2932/5290	3
hsa04919	Thyroid hormone signaling pathway	3/3	116/7430	3.71e-06	9.37e-05	1.76e-05	1499/2932/5290	3
hsa04550	Signaling pathways regulating pluripotency of stem cells	3/3	139/7430	6.41e-06	0.000114077	2.14e-05	1499/2932/5290	3
hsa05224	Breast cancer	3/3	147/7430	7.59e-06	0.000114077	2.14e-05	1499/2932/5290	3
hsa05226	Gastric cancer	3/3	149/7430	7.91e-06	0.000114077	2.14e-05	1499/2932/5290	3
hsa05225	Hepatocellular carcinoma	3/3	168/7430	1.14e-05	0.000143408	2.69e-05	1499/2932/5290	3
hsa05167	Kaposi's sarcoma-associated herpesvirus infection	3/3	186/7430	1.54e-05	0.000173297	3.25e-05	1499/2932/5290	3
hsa04510	Focal adhesion	3/3	199/7430	1.89e-05	0.000191212	3.59e-05	1499/2932/5290	3
hsa05163	Human cytomegalovirus infection	3/3	225/7430	2.74e-05	0.000251694	4.72e-05	1499/2932/5290	3
hsa05166	HTLV-I infection	3/3	255/7430	4e-05	0.00033639	6.31e-05	1499/2932/5290	3
hsa05165	Human papillomavirus infection	3/3	319/7430	7.84e-05	0.000609346	0.000114312	1499/2932/5290	3
hsa05217	Basal cell carcinoma	2/3	63/7430	0.00021113	0.00152315	0.00028574	1499/2932	2
hsa04917	Prolactin signaling pathway	2/3	70/7430	0.00026091	0.00169458	0.000317899	2932/5290	2
hsa04662	B cell receptor signaling pathway	2/3	71/7430	0.000268448	0.00169458	0.000317899	2932/5290	2
hsa05100	Bacterial invasion of epithelial cells	2/3	74/7430	0.000291703	0.00173306	0.000325118	1499/5290	2
hsa01521	EGFR tyrosine kinase inhibitor resistance	2/3	79/7430	0.000332592	0.00186621	0.000350097	2932/5290	2
hsa04012	ErbB signaling pathway	2/3	85/7430	0.00038517	0.00204748	0.000384104	2932/5290	2
hsa04660	T cell receptor signaling pathway	2/3	101/7430	0.000544061	0.00261667	0.000490882	2932/5290	2
hsa04916	Melanogenesis	2/3	101/7430	0.000544061	0.00261667	0.000490882	1499/2932	2
hsa04931	Insulin resistance	2/3	107/7430	0.000610632	0.00280336	0.000525903	2932/5290	2
hsa04670	Leukocyte transendothelial migration	2/3	112/7430	0.000669012	0.00293784	0.000551132	1499/5290	2
hsa04722	Neurotrophin signaling pathway	2/3	119/7430	0.000755173	0.00317802	0.000596189	2932/5290	2
hsa05160	Hepatitis C	2/3	131/7430	0.00091487	0.00360826	0.000676902	2932/5290	2
hsa05162	Measles	2/3	132/7430	0.00092886	0.00360826	0.000676902	2932/5290	2
hsa04910	Insulin signaling pathway	2/3	137/7430	0.00100038	0.00371438	0.000696809	2932/5290	2
hsa05418	Fluid shear stress and atherosclerosis	2/3	139/7430	0.00102973	0.00371438	0.000696809	1499/5290	2
hsa04310	Wnt signaling pathway	2/3	146/7430	0.00113573	0.00386595	0.000725243	1499/2932	2
hsa04932	Non-alcoholic fatty liver disease (NAFLD)	2/3	149/7430	0.00118272	0.00386595	0.000725243	2932/5290	2
hsa04150	mTOR signaling pathway	2/3	151/7430	0.00121457	0.00386595	0.000725243	2932/5290	2
hsa04390	Hippo signaling pathway	2/3	154/7430	0.00126313	0.00386595	0.000725243	1499/2932	2
hsa04934	Cushing's syndrome	2/3	154/7430	0.00126313	0.00386595	0.000725243	1499/2932	2
hsa05164	Influenza A	2/3	171/7430	0.001556	0.00462223	0.00086712	2932/5290	2
hsa04360	Axon guidance	2/3	175/7430	0.00162927	0.00470161	0.000882011	2932/5290	2
hsa04062	Chemokine signaling pathway	2/3	185/7430	0.0018197	0.00510527	0.000957736	2932/5290	2
hsa05169	Epstein-Barr virus infection	2/3	201/7430	0.00214586	0.00570347	0.00106996	2932/5290	2
hsa05205	Proteoglycans in cancer	2/3	201/7430	0.00214586	0.00570347	0.00106996	1499/5290	2
hsa04015	Rap1 signaling pathway	2/3	206/7430	0.00225319	0.00583519	0.00109467	1499/5290	2
hsa04151	PI3K-Akt signaling pathway	2/3	352/7430	0.00650415	0.016423	0.00308091	2932/5290	2
hsa04960	Aldosterone-regulated sodium reabsorption	1/3	37/7430	0.0148672	0.035752	0.00670699	5290	1
hsa05216	Thyroid cancer	1/3	37/7430	0.0148672	0.035752	0.00670699	1499	1
hsa04973	Carbohydrate digestion and absorption	1/3	44/7430	0.0176632	0.0414879	0.00778304	5290	1
hsa04930	Type II diabetes mellitus	1/3	46/7430	0.0184611	0.0423299	0.00794099	5290	1
hsa04340	Hedgehog signaling pathway	1/3	47/7430	0.0188599	0.0423299	0.00794099	2932	1
hsa04923	Regulation of lipolysis in adipocytes	1/3	54/7430	0.0216483	0.0473759	0.00888762	5290	1
hsa05130	Pathogenic Escherichia coli infection	1/3	55/7430	0.0220462	0.0473759	0.00888762	1499	1
hsa04370	VEGF signaling pathway	1/3	59/7430	0.0236368	0.0491371	0.009218	5290	1
hsa04213	Longevity regulating pathway - multiple species	1/3	62/7430	0.0248286	0.0491371	0.009218	5290	1
hsa05230	Central carbon metabolism in cancer	1/3	65/7430	0.0260195	0.0491371	0.009218	5290	1
hsa05221	Acute myeloid leukemia	1/3	66/7430	0.0264162	0.0491371	0.009218	5290	1
hsa05223	Non-small cell lung cancer	1/3	66/7430	0.0264162	0.0491371	0.009218	5290	1
hsa04664	Fc epsilon RI signaling pathway	1/3	68/7430	0.0272094	0.0491371	0.009218	5290	1
hsa05211	Renal cell carcinoma	1/3	69/7430	0.0276058	0.0491371	0.009218	5290	1
hsa05214	Glioma	1/3	71/7430	0.0283983	0.0491371	0.009218	5290	1
hsa04520	Adherens junction	1/3	72/7430	0.0287944	0.0491371	0.009218	1499	1
hsa05218	Melanoma	1/3	72/7430	0.0287944	0.0491371	0.009218	5290	1
hsa05412	Arrhythmogenic right ventricular cardiomyopathy (ARVC)	1/3	72/7430	0.0287944	0.0491371	0.009218	1499	1
hsa00562	Inositol phosphate metabolism	1/3	73/7430	0.0291903	0.0491371	0.009218	5290	1
hsa01524	Platinum drug resistance	1/3	73/7430	0.0291903	0.0491371	0.009218	5290	1
hsa05212	Pancreatic cancer	1/3	75/7430	0.029982	0.0494862	0.00928349	5290	1
hsa05220	Chronic myeloid leukemia	1/3	76/7430	0.0303776	0.0494862	0.00928349	5290	1

## Sheet: 23
ID	Description	GeneRatio	BgRatio	pvalue	p.adjust	qvalue	geneID	Count
hsa05130	Pathogenic Escherichia coli infection	1/1	55/7430	0.00740242	0.0177658		347733	1
hsa04540	Gap junction	1/1	88/7430	0.0118439	0.0177658		347733	1
hsa04145	Phagosome	1/1	152/7430	0.0204576	0.0204576		347733	1

## Sheet: 24
ID	Description	GeneRatio	BgRatio	pvalue	p.adjust	qvalue	geneID	Count
hsa03018	RNA degradation	2/4	79/7430	0.000660591	0.00264236	0.00139072	167227/23644	2
hsa00512	Mucin type O-glycan biosynthesis	1/4	31/7430	0.0165883	0.0331765	0.0174613	11226	1

[truncated: 13 more sheets: 25, 26, 27, 28, 29, 3-4 p53, 30, 4-4, 5-4, 6-4Mark signalling pathway, 7-4p53, 8-4, 9-no kegg]
